# Supplementary material for: Cryptic diversity and phylogeographic patterns of Deto echinata (Isopoda: Detonidae) in southern Africa
Source: PeerJ. 2023 Dec 4;11:e16529. doi: 10.7717/peerj.16529 (PMC10702337; doi:10.7717/peerj.16529)
Supplement: Supplemental Information 1 [file peerj-11-16529-s001.phy]

#NEXUS

#NEXUS
BEGIN DATA;
	DIMENSIONS NTAX=76 NCHAR=1593;
	FORMAT DATATYPE=DNA GAP=- MISSING=? ;
matrix
A03_01  ????????????????????????????????????????????????????????????????????????????????????????????????????????????????????????????????????????????????????????????????????????????????????????????????????????????????????????????????????????????????????????????????????????????????????????????????????????????????????????????????????????????????????????????????????????????????????????????????????????????????????????????????????????????????????????????????????????????????????????????????????????????????????????????????????????????????????????????????????????????????????????????????????????????????????????????????????????????????????????????????????????????????????????????????????????????????????????????????????????????????????????????????????????????????????????????????????????????????????????????????????????????????????????????????????????????????????????????????????????????????????????????????????????????????????????????????????????????????????????????????gaactttgtactttgtttttggagcatgagcaggagcagtaggtactgccttaagtataattatccgtacggagttaggacaccccggaggttttattggagatgatcagatttataatgttattgtcacagcacatgcatttgttataattttttttatagttatacctgtaataattgggggatttggtaattggttggttcctttaatattaggggccccagatatggcttttccccgtataaataatataagtttttggttattacccccttctttaactctacttttaagtagaggtctggtagaaagaggggtaggtacgggttgaactgtttatcctcctttagcaggcaggattgcgcataggggagcctctgtagatttagggattttttcgttacatttagcaggtgcttcctctattttaggggcagtaaattttattacaacagtgattaatatacgggcagcagggatatctatggatcgggtacctttgtttgtttgatctgtttttattactgctattttattattactttcattacctgtattagcaggggcaattaccatgcttcttactgatcggaatttaaatacctctttttttgatcctagaggaggaggggatcctattttataccagcatttattt
A03_02  ????????????????????????????????????????????????????????????????????????????????????????????????????????????????????????????????????????????????????????????????????????????????????????????????????????????????????????????????????????????????????????????????????????????????????????????????????????????????????????????????????????????????????????????????????????????????????????????????????????????????????????????????????????????????????????????????????????????????????????????????????????????????????????????????????????????????????????????????????????????????????????????????????????????????????????????????????????????????????????????????????????????????????????????????????????????????????????????????????????????????????????????????????????????????????????????????????????????????????????????????????????????????????????????????????????????????????????????????????????????????????????????????????????????????????????????????????????????????????????????????gaactttgtactttgtttttggagcatgagcaggagcagtaggtactgccttaagtataattatccgtacggagttaggacaccccgggggttttattggagatgatcagatttataatgttattgtcacagcacatgcatttgttataattttttttatagttatacctgtaataattgggggatttggtaattggttggttcctttaatattaggggccccagatatggcttttccccgtataaataatataagtttttggttattacctccttctttaactctacttttaagtagaggtctggtagaaagaggggtaggtacgggttgaactgtttatcctcctttagcaggcaggattgcgcataggggagcctctgtagatttagggattttttcgttacatttagcaggtgcttcctctattttaggggcagtaaattttattacaacagtgattaatatacgggcagcagggatatctatggatcgggtacctttgtttgtttgatctgtttttattactgctattttattattactttcattacctgtattagcaggggcaattaccatgcttcttactgatcggaatttaaatacctctttttttgatcctagaggaggaggggatcctattttataccagcatttattt
A02_01  ??????????????????????????????????????????????????????????????????????????????????????????????????????????????????????????????????????????????????????????????????????????????????????????????????????????????????????????????????????????????????????????????????????????????????????????????????????????????????????????????????????????????????????????????????????????????????????????????????????????????????????????????????????????????????????????????????????????????????????????????????????????????CGCTTGAATTA-ATTATTTCAAGTAGACTCTGCCCCCTGTACTTATAAAGAGCCGCAGTATTTTAACTGTGCTAAGGTAGCATAATCATTTGCCTTTTAATTTGAGGATAGTATGAAAGAGCTGACGAGATACCAACTTTTTACTCTCTAAATATGAAATTAGTCATTAAGTAAAAAAACTTAAATAAATTAAAAAGACGACAAGACCCTAGAACCTTATTCATTTAGGTTTCACTAGCTTAATTGTATTTGCTGGGGCGGCATCTTTAAAAACAAAAGATACCTTCACATAATGAATGGTATAAATCATCTTATAATAAATAC-AAAAAAGGTACTCTAGGGATAACAGCATAATTTTTTCACAGAGTTCTTATCGTCAAAAAAGATTATGACCTCGATGTTGAATTGAAGTTTCTTCACCTTGCAGCAGAGGTAAAAGAAGGTCTGTTCGACCTTTAATTCTTCgaactttgtactttgtttttggagcatgagcaggagcagtaggtactgccttgagtataattatccgtacggagttaggacaccccggaggttttattggagacgatcagatttataatgttattgtcacagcgcatgcatttgttataattttttttatagttatacctgtaataattgggggatttggtaattggttggttcctttaatattaggggccccagatatggcttttccccgtataaataatataagtttttggttattacccccttctttaactctacttttaagtagaggtctggtagaaagaggggtaggtacgggttgaactgtttatcctcctttagcaggcaggattgcacataggggagcctctgtagatttagggattttttcgttacatttagcaggtgcttcctctattttaggggcagtaaattttattacaacagtgattaatatacgggcagcagggatatctatggatcgggtacctttgtttgtttgatctgtttttattactgctattttattattactttcattacctgtattagcaggggcaattaccatgcttcttactgatcggaatttaaacacctctttttttgatcctagaggaggaggggatcctattttataccagcatttattt
A02_02  TAAAAGCGAAAAATTTCTATAAAAGAAAAGAGTAAAATTCAACTG-TTTTTTTTGTATAAGGTAAAATTTTGAACATTTAAAAAATAAACAAAACTCTTTGGCTTTTAAAATATAAACAAGGATTAGATACCCTTTTATTTTTAAAAATCGGTTCTTGAGGTAGTAGTTGGTATAATCTTGAAACCTAAAGAATTTGGCGGTATTTAATCTTATCAGAGGAGCTTGTCTGGTAAACGATAATCCCCGGTAGACCCTGCCTTTTTAAAGCTTGTATACCGTCATCTTGGGTTTTTTAAAAAAACAACTGCTTACAGGGTTACCAAAAAGTTAGATCCAGGTGCAGTATAGAAAGGACAAGATGAGCTACAATTAGAAAATAAATAGATCTTATTTTGAAAATATATTTAAAAATGGATTTGAATGTAATTAAGGTTTAGTAAGCTTTAATGAGTAGTGTTTTAAATATGCACATATCGCCCGTCACTCTCGGTTTCGCTTGAATTA-ATTATTTCAAGTAGACTCTGCCCCCTGTACTTATAAAGAGCCGCAGTATTTTAACTGTGCTAAGGTAGCATAATCATTTGCCTTTTAATTTGAGGATAGTATGAAAGAGCTGACGAGATACCAACTTTTTACTCTCTAAATATGAAATTAGTCATTAAGTAAAAAAACTTAAATAAATTAAAAAGACGACAAGACCCTAGAACCTTATTCATTTAGGTTTCACTAGCTTAATTGTATTTGCTGGGGCGGCATCTTTAAAAACAAAAGATACCTTCACATAATGAATGGTATAAATCATCTTATAATAAATAC-AAAAAAGGTACTCTAGGGATAACAGCATAATTTTTTCACAGAGTTCTTATCGTCAAAAAAGATTATGACCTCGATGTTGAATTGAAGTTTCTTCACCTTGCAGCAGAGGTAAAAGAAGGTCTGTTCGACCTTTAATTCTTCgaactttgtactttgtttttggagcatgagcaggagcagtaggtactgccttgagtataattatccgtacggagttaggacaccccggaggttttattggagacgatcagatttataatgttattgtcacagcgcatgcatttgttataattttttttatagttatacctgtaataattgggggatttggtaattggttggttcctttaatattaggggccccagatatggcttttccccgtataaataatataagtttttggttattacccccttctttaactctacttttaagtagaggtctggtagaaagaggggtaggtacgggttgaactgtttatcctcctttagcaggcaggattgcacataggggagcctctgtagatttagggattttttcgttacatttagcaggtgcttcctctattttaggggcagtaaattttattacaacagtgattaatatacgggcagcagggatatctatggatcgggtacctttgtttgtttgatctgtttttattactgctattttattattactttcattacctgtattagcaggggcaattaccatgcttcttactgatcggaatttaaacacctctttttttgatcctagaggaggaggggatcctattttataccagcatttattt
A02_03  TAAAAGCGAAAAATTTCTATAAAAGAAAAGAGTAAAATTCAACTG-TTTTTTTTGTATAAGGTAAAATTTTGAACATTTAAAAAATAAACAAAACTCTTTGGCTTTTAAAATATAAACAAGGATTAGATACCCTTTTATTTTTAAAAATCGGTTCTTGAGGTAGTAGTTGGTATAATCTTGAAACCTAAAGAATTTGGCGGTATTTAATCTTATCAGAGGAGCTTGTCTGGTAAACGATAATCCCCGGTAGACCCTGCCTTTTTAAAGCTTGTATACCGTCATCTTGGGTTTTTTAAAAAAACAACTGCTTACAGGGTTACCAAAAAGTTAGATCCAGGTGCAGTATAGAAAGGACAAGATGAGCTACAATTAGAAAATAAATAGATCTTATTTTGAAAATATATTTAAAAATGGATTTGAATGTAATTAAGGTTTAGTAAGCTTTAATGAGTAGTGTTTTAAATATGCACATATCGCCCGTCACTCTCGGTTTCGCTTGAATTA-ATTATTTCAAGTAGACTCTGCCCCCTGTACTTATAAAGAGCCGCAGTATTTTAACTGTGCTAAGGTAGCATAATCATTTGCCTTTTAATTTGAGGATAGTATGAAAGAGCTGACGAGATACCAACTTTTTACTCTCTAAATATGAAATTAGTCATTAAGTAAAAAAACTTAAATAAATTAAAAAGACGACAAGACCCTAGAACCTTATTCATTTAGGTTTCACTAGCTTAATTGTATTTGCTGGGGCGGCATCTTTAAAAACAAAAGATACCTTCACATAATGAATGGTATAAATCATCTTATAATAAATAC-AAAAAAGGTACTCTAGGGATAACAGCATAATTTTTTCACAGAGTTCTTATCGTCAAAAAAGATTATGACCTCGATGTTGAATTGAAGTTTCTTCACCTTGCAGCAGAGGTAAAAGAAGGTCTGTTCGACCTTTAATTCTTCgaactttgtactttgtttttggagcatgagcaggagcagtaggtactgccttgagtataattatccgtacggagttaggacaccccggaggttttattggagacgatcagatttataatgttattgtcacagcgcatgcatttgttataattttttttatagttatacctgtaataattgggggatttggtaattggttggttcctttaatattaggggccccagatatggcttttccccgtataaataatataagtttttggttattacccccttctttaactctacttttaagtagaggtctggtagaaagaggggtaggtacgggttgaactgtttatcctcctttagcaggcaggattgcacataggggagcctctgtagatttagggattttttcgttacatttagcaggtgcttcctctattttaggggcagtaaattttattacaacagtgattaatatacgggcagcagggatatctatggatcgggtacctttgtttgtttgatctgtttttattactgctattttattattactttcattacctgtattagcaggggcaattaccatgcttcttactgatcggaatttaaacacctctttttttgatcctagaggaggaggggatcctattttataccagcatttattt
A02_04  TAAAAGCGAAAAATTTCTATAAAAGAAAAGAGTAAAATTCAACTG-TTTTTTTTGTATAAGGTAAAATTTTGAACATTTAAAAAATAAACAAAACTCTTTGGCTTTTAAAATATAAACAAGGATTAGATACCCTTTTATTTTTAAAAATCGGTTCTTGAGGTAGTAGTTGGTATAATCTTGAAACCTAAAGAATTTGGCGGTATTTAATCTTATCAGAGGAGCTTGTCTGGTAAACGATAATCCCCGGTAGACCCTGCCTTTTTAAAGCTTGTATACCGTCATCTTGGGTTTTTTAAAAAAACAACTGCTTACAGGGTTACCAAAAAGTTAGATCCAGGTGCAGTATAGAAAGGACAAGATGAGCTACAATTAGAAAATAAATAGATCTTATTTTGAAAATATATTTAAAAATGGATTTGAATGTAATTAAGGTTTAGTAAGCTTTAATGAGTAGTGTTTTAAATATGCACATATCGCCCGTCACTCTCGGTTTCGCTTGAATTA-ATTATTTCAAGTAGACTCTGCCCCCTGTACTTATAAAGAGCCGCAGTATTTTAACTGTGCTAAGGTAGCATAATCATTTGCCTTTTAATTTGAGGATAGTATGAAAGAGCTGACGAGATACCAACTTTTTACTCTCTAAATATGAAATTAGTCATTAAGTAAAAAAACTTAAATAAATTAAAAAGACGACAAGACCCTAGAACCTTATTCATTTAGGTTTCACTAGCTTAATTGTATTTGCTGGGGCGGCATCTTTAAAAACAAAAGATACCTTCACATAATGAATGGTATAAATCATCTTATAATAAATAC-AAAAAAGGTACTCTAGGGATAACAGCATAATTTTTTCACAGAGTTCTTATCGTCAAAAAAGATTATGACCTCGATGTTGAATTGAAGTTTCTTCACCTTGCAGCAGAGGTAAAAGAAGGTCTGTTCGACCTTTAATTCTTCgaactttgtactttgtttttggagcatgagcaggagcagtaggtactgccttgagtataattatccgtacggagttaggacaccccggaggttttattggagacgatcagatttataatgttattgtcacagcgcatgcatttgttataattttttttatagttatacctgtaataattgggggatttggtaattggttggttcctttaatattaggggccccagatatggcttttccccgtataaataatataagtttttggttattacccccttctttaactctacttttaagtagaggtctggtagaaagaggggtaggtacgggttgaactgtttatcctcctttagcaggcaggattgcacataggggagcctctgtagatttagggattttttcgttacatttagcaggtgcttcctctattttaggggcagtaaattttattacaacagtgattaatatacgggcagcagggatatctatggatcgggtacctttgtttgtttgatctgtttttattactgctattttattattactttcattacctgtattagcaggggcaattaccatgcttcttactgatcggaatttaaacacctctttttttgatcctagaggaggaggggatcctattttataccagcatttattt
A02_05  TAAAAGCGAAAAATTTCTATAAAAGAAAAGAGTAAAATTCAACTGTTTTTTTTTGTATAAGGTAAAATTTTGAACATTTAAAAAATAAACAAAACTCTTTGGCTTTTAAAATATAAACAAGGATTAGATACCCTTTTATTTTTAAAAATCGGTTCTTGAGGTAGTAGTTGGTATAATCTTGAAACCTAAAGAATTTGGCGGTATTTAATCTTATCAGAGGAGCTTGTCTGGTAAACGATAATCCCCGGTAGACCCTGCCTTTTTAAAGCTTGTATACCGTCATCTTGGGTTTTTTAAAAAAACAACTGCTTACAGGGTTACCAAAAAGTTAGATCCAGGTGCAGTATAGAAAGGACAAGATGAGCTACAATTAGAAAATAAATAGATCTTATTTTGAAAATATATTTAAAAATGGATTTGAATGTAATTAAGGTTTAGTAAGCTTTAATGAGTAGTGTTTTAAATATGCACATATCGCCCGTCACTCTCGGTTTCGCTTGAATTA-ATTATTTCAAGTAGACTCTGCCCCCTGTACTTATAAAGAGCCGCAGTATTTTAACTGTGCTAAGGTAGCATAATCATTTGCCTTTTAATTTGAGGATAGTATGAAAGAGCTGACGAGATACCAACTTTTTACTCTCTAAATATGAAATTAGTCATTAAGTAAAAAAACTTAAATAAATTAAAAAGACGACAAGACCCTAGAACCTTATTCATTTAGGTTTCACTAGCTTAATTGTATTTGCTGGGGCGGCATCTTTAAAAACAAAAGATACCTTCACATAATGAATGGTATAAATCATCTTATAATAAATAC-AAAAAAGGTACTCTAGGGATAACAGCATAATTTTTTCACAGAGTTCTTATCGTCAAAAAAGATTATGACCTCGATGTTGAATTGAAGTTTCTTCACCTTGCAGCAGAGGTAAAAGAAGGTCTGTTCGACCTTTAATTCTTCgaactttgtactttgtttttggagcatgagcaggagcagtaggtactgccttgagtataattatccgtacggagttaggacaccccggaggttttattggagacgatcagatttataatgttattgtcacagcgcatgcatttgttataattttttttatagttatacctgtaataattgggggatttggtaattggttggttcctttaatattaggggccccagatatggcttttccccgtataaataatataagtttttggttattacccccttctttaactctacttttaagtagaggtctggtagaaagaggggtaggtacgggttgaactgtttatcctcctttagcaggcaggattgcacataggggagcctctgtagatttagggattttttcgttacatttagcaggtgcttcctctattttaggggcagtaaattttattacaacagtgattaatatacgggcagcagggatatctatggatcgggtacctttgtttgtttgatctgtttttattactgctattttattattactttcattacctgtattagcaggggcaattaccatgcttcttactgatcggaatttaaacacctctttttttgatcctagaggaggaggggatcctattttataccagcatttattt
A01_01  TAAAAGCGAAAAATTTCTATAAAAGAAAAGAGTAAAATTCAACTG-TTTTTTTTGTATAAGGTAAAATTTTAAACATTTAAAAAATAAACAAAACTCTTTGGCTTTTAAAATATAAACAAGGATTAGATACCCTTTTATTTTTAAAAATCGGTTCTTGAGGTAGTAGTTGGTATAATCTTGAAACCTAAAGAATTTGGCGGTATTTAATCTTATCAGAGGAGCTTGTCTGGTAAACGATAACCCCCGGTAGACCCTGCCTTTTTAAAGCTTGTATACCGTCATCTTGGGTTTTTTAAAAAAACAACTGCTTACAGGGTTACCAAAAAGTTAGATCCAGGTGCAGTATAAAAAGGACAAGATGAGCTACAATTAGAAAATAAATAGATCTTATTTTGAAAATATATTTAAAAACGGATTTGAATGTAATTAAGGTTTAGTAAGCTTTAATGAGTAGTGTTTTAAATATGCACATATCGCCCGTCACTCTCGGTTTCGCTTGAATTA-ATTATTTCAAGTAGACTCTGCTCCCTGTACTTATAAAGAGCCGCAGTATTTTAACTGTGCTAAGGTAGCATAATCATTTGCCTTTTAATTTGAGGATAGTATAAAAGAGCTGACGAGACACCAACTTTTTACTCTCTAAATATGAAATTAGTCATTAAGTAAAAAAACTTAAATAAATTAAAAAGACGACAAGACCCTAGAACCTTATTCATTTAGGTTTCACTAGCTTAATTGTATTTGCTGGGGCGGCATCTTTAAAAACAAAAGGTACCTTCACATAATGAATGGTATAAATCATCTTATAATAAATAC--AAAAAGGTACTCTAGGGATAACAGCATAATTTTTTCACAGAGTTCTTATCGTCAAAAAAGATTATGACCTCGATGTTGAATTGAAGTTTCTTCACCTTGCAGCAGAGGTAAAAGAAGGTCTGTTCGACCTTTAATTCTTCgaactttgtactttgtttttggagcatgagcaggagcagtaggtactgccttgagtataattatccgtacggagttaggacaccccggaggttttattggagatgatcagatttataatgttattgtcacagcacatgcatttgttataattttttttatagttatacctgtaataatcgggggatttggtaactggttggttcctttaatattaggggccccagatatggcttttccccgtataaataatataagtttttggttattacccccttctttaactctacttttaagtagaggtctggtagaaagaggggtaggtacgggttgaactgtttatcctcctttagcaggcaggattgcgcataggggagcctctgtagatttaggaattttttcgttacatttagcaggtgcttcctctattttaggggcagtaaattttattacaacagtgattaatatacgggcagcagggatatctatggatcgggtacctttgtttgtttgatctgtttttattactgctattttattattactttcattacctgtattagcaggggcaattaccatgcttcttactgatcggaatttaaatacctctttttttgatcctagaggaggaggggatcctattttataccagcatttattt
A01_02  TAAAAGCGAAAAATTTCTATAAAAGAAAAGAGTAAAATTCAACTG-TTTTTTTTGTATAAGGTAAAATTTTAAACATTTAAAAAATAAACAAAACTCTTTGGCTTTTAAAATATAAACAAGGATTAGATACCCTTTTATTTTTAAAAATCGGTTCTTGAGGTAGTAGTTGGTATAATCTTGAAACCTAAAGAATTTGGCGGTATTTAATCTTATCAGAGGAGCTTGTCTGGTAAACGATAACCCCCGGTAGACCCTGCCTTTTTAAAGCTTGTATACCGTCATCTTGGGTTTTTTAAAAAAACAACTGCTTACAGGGTTACCAAAAAGTTAGATCCAGGTGCAGTATAGAAAGGACAAGATGAGCTACAATTAGAAAATAAATAGATCTTATTTTGAAAATATATTTAAAAACGGATTTGAATGTAATTAAGGTTTAGTAAGCTTTAATGAGTAGTGTTTTAAATATGCACATATCGCCCGTCACTCTCGGTTTCGCTTGAATTA-ATTATTTCAAGTAGACTCTGCTCCCTGTACTTATAAAGAGCCGCAGTATTTTAACTGTGCTAAGGTAGCATAATCATTTGCCTTTTAATTTGAGGATAGTATAAAAGAGCTGACGAGATACCAACTTTTTACTCTCTAAATATGAAATTAGTCATTAAGTAAAAAAACTTAAATAGATTAAAAAGACGACAAGACCCTAGAACCTTATTCATTTAGGTTTCACTAGCTTAATTGTATTTGCTGGGGCGGCATCTTTAAAAACAAAAGGTACCTTCACATAATGAATGGTATAAATCATCTTATAATAAATAC-AAAAAAGGTACTCTAGGGATAACAGCATAATTTTTTCACAGAGTTCTTATCGTCAAAAAAGATTATGACCTCGATGTTGAATTGAAGTTTCTTCACCTTGCAGCAGAGGTAAAAGAAGGTCTGTTCGACCTTTAATTCTTC???????????????????????????????????????????????????????????????????????????????????????????????????????????????????????????????????????????????????????????????????????????????????????????????????????????????????????????????????????????????????????????????????????????????????????????????????????????????????????????????????????????????????????????????????????????????????????????????????????????????????????????????????????????????????????????????????????????????????????????????????????????????????????????????????????????????????????????????????????????????????????????????????????????????????????????????????????????????????????????????????????????????????
A01_03  TAAAAGCGAAAAATTTCTATAAAAGAAAAGAGTAAAATTCAACTG-TTTTTTTTGTATAAGGTAAAATTTTAAACATTTAAAAAATAAACAAAACTCTTTGGCTTTTAAAATATAAACAAGGATTAGATACCCTTTTATTTTTAAAAATCGGTTCTTGAGGTAGTAGTTGGTATAATCTTGAAACCTAAAGAATTTGGCGGTATTTAATCTTATCAGAGGAGCTTGTCTGGTAAACGATAACCCCCGGTAGACCCTGCCTTTTTAAAGCTTGTATACCGTCATCTTGGGTTTTTTAAAAAAACAACTGCTTACAGGGTTACCAAAAAGTTAGATCCAGGTGCAGTATAGAAAGGACAAGATGAGCTACAATTAGAAAATAAATAGATCTTATTTTGAAAATATATTTAAAAACGGATTTGAATGTAATTAAGGTTTAGTAAGCTTTAATGAGTAGTGTTTTAAATATGCACATATCGCCCGTCACTCTCGGTTTCGCTTGAATTA-ATTATTTCAAGTAGACTCTGCTCCCTGTACTTATAAAGAGCCGCAGTATTTTAACTGTGCTAAGGTAGCATAATCATTTGCCTTTTAATTTGAGGATAGTATAAAAGAGCTGACGAGATACCAACTTTTTACTCTCTAAATATGAAATTAGTCATTAAGTAAAAAAACTTAAATAAATTAAAAAGACGACAAGACCCTAGAACCTTATTCATTTAGGTTTCACTAGCTTAATTGTATTTGCTGGGGCGGCATCTTTAAAAACAAAAGATACCTTCACATAATGAATGGTATAAATCATCTTATAATAAATAC-AAAAAAGGTACTCTAGGGATAACAGCATAATTTTTTCACAGAGTTCTTATCGTCAAAAAAGATTATGACCTCGATGTTGAATTGAAGTTTCTTCACCTTGCAGCAGAGGTAAAAGAAGGTCTGTTCGACCTTTAATTCTTCgaactttgtactttgtttttggagcatgagcaggagcagtaggtactgccttgagtataattatccgtacggagttaggacaccccggaggttttattggagatgatcagatttataatgttattgtcacagcacatgcatttgttataattttttttatagttatacctgtaataattgggggatttggtaactggttggttcctttaatattaggggccccagatatggcttttccccgtataaataatataagtttttggttattacccccttctttaactctacttttaagtagaggtctggtagaaagaggggtaggtacgggttgaactgtttatcctcctttagcaggcaggattgcgcataggggagcctctgtagatttaggaattttttcgttacatttagcaggtgcttcctctattttaggggcagtaaattttattacaacagtgattaatatacgggcagcagggatatctatggatcgggtacctttgtttgtctgatctgtttttattactgctattttattattactttcattacctgtattagcaggggcaattaccatgcttcttactgatcggaatttaaatacctctttttttgatcctagaggaggaggggatcctattttataccagcatttattt
A01_04  TAAAAGCGAAAAATTTCTATAAAAGAAAAGAGTAAAATTCAACTG-TTTTTTTTGTATAAGGTAAAATTTTAAACATTTAAAAAATAAACAAAACTCTTTGGCTTTTAAAATATAAACAAGGATTAGATACCCTTTTATTTTTAAAAATCGGTTCTTGAGGTAGTAGTTGGTATAATCTTGAAACCTAAAGAATTTGGCGGTATTTAATCTTATCAGAGGAGCTTGTCTGGTAAACGATAACCCCCGGTAGACCCTGCCTTTTTAAAGCTTGTATACCGTCATCTTGGGTTTTTTAAAAAAACAACTGCTTACAGGGTTACCAAAAAGTTAGATCCAGGTGCAGTATAGAAAGGACAAGATGAGCTACAATTAGAAAATAAATAGATCTTATTTTGAAAATATATTTAAAAACGGATTTGAATGTAATTAAGGTTTAGTAAGCTTTAATGAGTAGTGTTTTAAATATGCACATATCGCCCGTCACTCTCGGTTTCGCTTGAATTA-ATTATTTCAAGTAGACTCTGCTCCCTGTACTTATAAAGAGCCGCAGTATTTTAACTGTGCTAAGGTAGCATAATCATTTGCCTTTTAATTTGAGGATAGTATAAAAGAGCTGACGAGATACCAACTTTTTACTCTCTAAATATGAAATTAGTCATTAAGTAAAAAAACTTAAATAAATTAAAAAGACGACAAGACCCTAGAACCTTATTCATTTAGGTTTCACTAGCTTAATTGTATTTGCTGGGGCGGCATCTTTAAAAACAAAAGATACCTTCACATAATGAATGGTATAAATCATCTTATAATAAATAC-AAAAAAGGTACTCTAGGGATAACAGCATAATTTTTTCACAGAGTTCTTATCGTCAAAAAAGATTATGACCTCGATGTTGAATTGAAGTTTCTTCACCTTGCAGCAGAGGTAAAAGAAGGTCTGTTCGACCTTTAATTCTTC???????????????????????????????????????????????????????????????????????????????????????????????????????????????????????????????????????????????????????????????????????????????????????????????????????????????????????????????????????????????????????????????????????????????????????????????????????????????????????????????????????????????????????????????????????????????????????????????????????????????????????????????????????????????????????????????????????????????????????????????????????????????????????????????????????????????????????????????????????????????????????????????????????????????????????????????????????????????????????????????????????????????????
A01_05  ??????????????????????????????????????????????????????????????????????????????????????????????????????????????????????????????????????????????????????????????????????????????????????????????????????????????????????????????????????????????????????????????????????????????????????????????????????????????????????????????????????????????????????????????????????????????????????????????????????????????????????????????????????????????????????????????????????????????????????????????????????????????CGCTTGAATTA-ATTATTTCAAGTAGACTCTGCTCCCTGTACTTATAAAGAGCCGCAGTATTTTAACTGTGCTAAGGTAGCATAATCATTTGCCTTTTAATTTGAGGATAGTATAAAAGAGCTGACGAGATACCAACTTTTTACTCTCTAAATATGAAATTAGTCATTAAGTAAAAAAACTTAAATAAATTAAAAAGACGACAAGACCCTAGAACCTTATTCATTTAGGTTTCACTAGCTTAATTGTATTTGCTGGGGCGGCATCTTTAAAAACAAAAGGTACCTTCACATAATGAATGGTATAAATCATCTTATAATAAATAC-AAAAAAGGTACTCTAGGGATAACAGCATAATTTTTTCACAGAGTTCTTATCGTCAAAAAAGATTATGACCTCGATGTTGAATTGAAGTTTCTTCACCTTGCAGCAGAGGTAAAAGAAGGTCTGTTCGACCTTTAATTCTTCgaactttgtactttgtttttggagcatgagcaggagcagtaggtactgccttgagtataattatccgtacggagttaggacaccccggaggttttattggagatgatcagatttataatgttattgtcacagcacatgcatttgttataattttttttatagttatacctgtaataattgggggatttggtaactggttggttcctttaatattaggggccccagatatggcttttccccgtataaataatataagtttttggttattacccccttctttaactctacttttaagtagaggtctggtagaaagaggggtaggtacgggttgaactgtttatcctcctttagcaggcaggattgcgcataggggagcctctgtagatttaggaattttttcgttacatttagcaggtgcttcctctattttaggggcagtaaattttattacaacagtgattaatatacgggcagcagggatatctatggatcgggtacctttgtttgtttgatctgtttttattactgctattttattattactttcattacctgtattagcaggggcaattaccatgcttcttactgatcggaatttaaatacctctttttttgatcctagaggaggaggggatcctattttataccagcatttattt
A04_01  TAAAAGCGAAAAATTTCTATAAAAGAAAAGAGTAAAATTCAACTG-TTTTTTTTGTATAAGGTAAAATTTTAAACATTTAAAAAATAAACAAAACTCTTTGGCTTTTAAAATATAAACAAGGATTAGATACCCTTTTATTTTTAAAAATCGGTTCTTGAGGTAGTAGTTGGTATAATCTTGAAACCTAAAGAATTTGGCGGTATTTAATCTTATCAGAGGAGCTTGTCTGGTAAACGATAATCCCCGGTAGACCCTGCCTTTTTAAAGCTTGTATACCGTCATCTTGGGTTTTTTAAAAAAACAACTGCTTACAGGGTTACCAAAAAGTTAGATCCAGGTGCAGTATAGAAAGGACAAGATGAGCTACAATTAGAAAATAAATAGATTTTATTTTGAAAATATATTTAAAAACGGATTTGAATGTAATTAAGGTTTAGTAAGCTTTAATGAGTAGTGTTTTAAATATGCACATATCGCCCGTCACTCTCGGTTTCGCTTGAATTA-ATTATTTCAAGTAGACTCTGCCCCCTGTACTTATAAAGAGCCGCAGTATTTTAACTGTGCTAAGGTAGCATAATCATTTGCCTTTTAATTTGAGGATAGTATGAAAGAGCTGACGAGATACCAACTTTTTACTCTCTAAATATGAAATTAGTCATTAAGTAAAAAAACTTAAATAAATTAAAAAGACGACAAGACCCTAGAACCTTATTCATTTAGGTTTCACTAGCTTAATTGTATTTGCTGGGGCGGCATCTTTAAAAACAAAAGATACCTCCACATAATGAATGGTGTAAATCATCTTATAATAAATAC--AAAAAGGTACTCTAGGGATAACAGCATAATTTTTTCACAGAGTTCTTATCGTCAAAAAAGATTATGACCTCGATGTTGAATTGAAGTTTCTTCACCTTGCAGCAGAGGTAAAAGAAGGTCTGTTCGACCTTTAATTCTTCgaactttgtactttgtttttggagcatgagcaggggcagtaggtactgccttgagtataattatccgtacagagttaggacaccctgggggttttattggagatgatcagatttataatgttattgtcacagcacatgcatttgttataattttttttatagttatacctgtaataattggggggtttggtaattggttggttcctttaatattaggggccccagatatggcttttcctcgtataaataatataagtttttggttattacccccttctttaactctacttttaagtagaggtttagtagaaagaggggtaggtacgggttgaaccgtttatcctcctttagcaggcaggattgcgcataggggagcctctgtagatttagggattttttcgttacatttagcaggtgcttcctctattttaggggcagtaaattttattacaacagtgattaatatacgggcagcagggatgtctatggatcgggtgcctttgtttgtttgatctgtttttattactgctattttattattgctttcattgcctgtattagcaggggcaattaccatgcttcttactgaccggaatttaaatacctctttttttgatcctagaggaggaggggatcctattttatatcagcatttattt
A04_02  TAAAAGCGAAAAATTTCTATAAAAGAAAAGAGTAAAATTCAACTG-TTTTTTTTGTATAAGGTAAAATTTTAAACATTTAAAAAATAAACAAAACTCTTTGGCTTTTAAAATATAAACAAGGATTAGATACCCTTTTATTTTTAAAAATCGGTTCTTGAGGTAGTAGTTGGTATAATCTTGAAACCTAAAGAATTTGGCGGTATTTAATCTTATCAGAGGAGCTTGTCTGGTAAACGATAATCCCCGGTAGACCCTGCCTTTTTAAAGCTTGTATACCGTCATCTTGGGTTTTTTAAAAAAACAACTGCTTACAGGGTTACCAAAAAGTTAGATCCAGGTGCAGTATAGAAAGGACAAGATGAGCTACAATTAGAAAATAAATAGATTTTATTTTGAAAATATATTTAAAAACGGATTTGAATGTAATTAAGGTTTAGTAAGCTTTAATGAGTAGTGTTTTAAATATGCACATATCGCCCGTCACTCTCGGTTTCGCTTGAATTA-ATTATTTCAAGTAGACTCTGCCCCCTGTACTTATAAAGAGCCGCAGTATTTTAACTGTGCTAAGGTAGCATAATCATTTGCCTTTTAATTTGAGGATAGTATGAAAGAGCTGACGAGATACCAACTTTTTACTCTCTAAATATGAAATTAGTCATTAAGTAAAAAAACTTAAATAAATTAAAAAGACGACAAGACCCTAGAACCTTATTCATTTAGGTTTCACTAGCTTAATTGTATTTGCTGGGGCGGCATCTTTAAAAACAAAAGATACCTCCACATAATGAATGGTGTAAATCATCTTATAATAAATAC--AAAAAGGTACTCTAGGGATAACAGCATAATTTTTTCACAGAGTTCTTATCGTCAAAAAAGATTATGACCTCGATGTTGAATTGAAGTTTCTTCACCTTGCAGCAGAGGTAAAAGAAGGTCTGTTCGACCTTTAATTCTTCgaactttgtactttgtttttggagcatgagcaggggcagtaggtactgccttgagtataattatccgtacagagttaggacaccctgggggttttattggagatgatcagatttataatgttattgtcacagcacatgcatttgttataattttttttatagttatacctgtaataattggggggtttggtaattggttggttcctttaatattaggggccccagatatggcttttcctcgtataaataatataagtttttggttactacccccttctttaactctacttttaagtagaggtctagtagaaagaggggtaggtacgggttgaaccgtttatcctcctttagcaggcaggattgcgcataggggagcctctgtagatttagggattttttcgttacatttagcaggtgcttcctctattttaggggcagtaaattttattacaacagtgattaatatacgggcagcagggatgtctatggatcgggtgcctttgtttgtttgatctgtttttattactgctattttattattgctttcattgcctgtattagcaggggcaattaccatgcttcttactgaccggaatttaaatacctctttttttgatcctagaggaggaggggatcctattttatatcagcatttattt
A04_03  TAAAAGCGAAAAATTTCTATAAAAGAAAAGAGTAAAATTCAACTG-TTTTTTTTGTATAAGGTAAAATTTTAAACATTTAAAAAATAAACAAAACTCTTTGGCTTTTAAAATATAAACAAGGATTAGATACCCTTTTATTTTTAAAAATCGGTTCTTGAGGTAGTAGTTGGTATAATCTTGAAACCTAAAGAATTTGGCGGTATTTAATCTTATCAGAGGAGCTTGTCTGGTAAACGATAATCCCCGGTAGACCCTGCCTTTTTAAAGCTTGTATACCGTCATCTTGGGTTTTTTAAAAAAACAACTGCTTACAGGGTTACCAAAAAGTTAGATCCAGGTGCAGTATAGAAAGGACAAGATGAGCTACAATTAGAAAATAAATAGATTTTATTTTGAAAATATATTTAAAAACGGATTTGAATGTAATTAAGGTTTAGTAAGCTTTAATGAGTAGTGTTTTAAATATGCACATATCGCCCGTCACTCTCGGTTTCGCTTGAATTA-ATTATTTCAAGTAGACTCTGCCCCCTGTACTTATAAAGAGCCGCAGTATTTTAACTGTGCTAAGGTAGCATAATCATTTGCCTTTTAATTTGAGGATAGTATGAAAGAGCTGACGAGATACCAACTTTTTACTCTCTAAATATGAAATTAGTCATTAAGTAAAAAAACTTAAATAAATTAAAAAGACGACAAGACCCTAGAACCTTATTCATTTAGGTTTCACTAGCTTAATTGTATTTGCTGGGGCGGCATCTTTAAAAACAAAAGATACCTCCACATAATGAATGGTGTAAATCATCTTATAATAAATAC--AAAAAGGTACTCTAGGGATAACAGCATAATTTTTTCACAGAGTTCTTATCGTCAAAAAAGATTATGACCTCGATGTTGAATTGAAGTTTCTTCACCTTGCAGCAGAGGTAAAAGAAGGTCTGTTCGACCTTTAATTCTTCgaactttgtactttgtttttggagcatgagcaggggcagtaggtactgccttgagtataattatccgtacagagttaggacaccctgggggttttattggagatgatcagatttataatgttattgtcacagcacatgcatttgttataattttttttatagttatacctgtaataattggggggtttggtaattggttggttcctttaatattaggggccccagatatggcttttcctcgtataaataatataagtttttggttactacccccttctttaactctacttttaagtagaggtctagtagaaagaggggtaggtacgggttgaaccgtttatcctcctttagcaggcaggattgcgcataggggagcctctgtagatttagggattttttcgttacatttagcaggtgcttcctctattttaggggcagtaaattttattacaacagtgattaatatacgggcagcagggatgtctatggatcgggtgcctttgtttgtttgatctgtttttattactgctattttattattgctttcattgcctgtattagcaggggcaattaccatgcttcttactgaccggaatttaaatacctctttttttgatcctagaggaggaggggatcctattttatatcagcatttattt
A04_04  TAAAAGCGAAAAATTTCTATAAAAGAAAAGAGTAAAATTCAACTG-TTTTTTTTGTATAAGGTAAAATTTTAAACATTTAAAAAATAAACAAAACTCTTTGGCTTTTAAAATATAAACAAGGATTAGATACCCTTTTATTTTTAAAAATCGGTTCTTGAGGTAGTAGTTGGTATAATCTTGAAACCTAAAGAATTTGGCGGTATTTAATCTTATCAGAGGAGCTTGTCTGGTAAACGATAATCCCCGGTAGACCCTGCCTTTTTAAAGCTTGTATACCGTCATCTTGGGTTTTTTAAAAAAACAACTGCTTACAGGGTTACCAAAAAGTTAGATCCAGGTGCAGTATAGAAAGGACAAGATGAGCTACAATTAGAAAATAAATAGATTTTATTTTGAAAATATATTTAAAAACGGATTTGAATGTAATTAAGGTTTAGTAAGCTTTAATGAGTAGTGTTTTAAATATGCACATATCGCCCGTCACTCTCGGTTTCGCTTGAATTA-ATTATTTCAAGTAGACTCTGCCCCCTGTACTTATAAAGAGCCGCAGTATTTTAACTGTGCTAAGGTAGCATAATCATTTGCCTTTTAATTTGAGGATAGTATGAAAGAGCTGACGAGATACCAACTTTTTACTCTCTAAATATGAAATTAGTCATTAAGTAAAAAAACTTAAATAAATTAAAAAGACGACAAGACCCTAGAACCTTATTCATTTAGGTTTCACTAGCTTAATTGTATTTGCTGGGGCGGCATCTTTAAAAACAAAAGATACCTCCACATAATGAATGGTGTAAATCATCTTATAATAAATAC--AAAAAGGTACTCTAGGGATAACAGCATAATTTTTTCACAGAGTTCTTATCGTCAAAAAAGATTATGACCTCGATGTTGAATTGAAGTTTCTTCACCTTGCAGCAGAGGTAAAAGAAGGTCTGTTCGACCTTTAATTCTTCgaactttgtactttgtttttggagcatgagcaggggcagtaggtactgccttgagtataattatccgtacagagttaggacaccctgggggttttattggagatgatcagatttataatgttattgtcacagcacatgcatttgttataattttttttatagttatacctgtaataattggggggtttggtaattggttggttcctttaatattaggggccccagatatggcttttcctcgtataaataatataagtttttggttattacccccttctttaactctacttttaagtagaggtctagtagaaagaggggtaggtacgggttgaaccgtttatcctcctttagcaggcaggattgcgcataggggagcctctgtagatttagggattttttcgttacatttagcaggtgcttcctctattttaggggcagtaaattttattacaacagtgattaatatacgggcagcagggatgtctatggatcgggtgcctttgtttgtttgatctgtttttattactgctattttattattgctttcattgcctgtattagcaggggcaattaccatgcttcttactgaccggaatttaaatacctctttttttgatcctagaggaggaggggatcctattttatatcagcatttattt
A04_05  TAAAAGCGAAAAATTTCTATAAAAGAAAAGAGTAAAATTCAACTG-TTTTTTTTGTATAAGGTAAAATTTTAAACATTTAAAAAATAAACAAAACTCTTTGGCTTTTAAAATATAAACAAGGATTAGATACCCTTTTATTTTTAAAAATCGGTTCTTGAGGTAGTAGTTGGTATAATCTTGAAACCTAAAGAATTTGGCGGTATTTAATCTTATCAGAGGAGCTTGTCTGGTAAACGATAATCCCCGGTAGACCCTGCCTTTTTAAAGCTTGTATACCGTCATCTTGGGTTTTTTAAAAAAACAACTGCTTGCAGGGTTACCAAAAAGTTAGATCCAGGTGCAGTATAGAAAGGACAAGATGAGCTACAATTAGAAAATAAATAGATTTTATTTTGAAAATATATTTAAAAACGGATTTGAATGTAATTAAGGTTTAGTAAGCTTTAATGAGTAGTGTTTTAAATATGCACATATCGCCCGTCACTCTCGGTTTCGCTCGAATTA-ATTATTTCAAGTAGACTCTGCCCCCTGTACTTATAAAGAGCCGCAGTATTTTAACTGTGCTAAGGTAGCATAATCATTTGCCTTTTAATTTGAGGATAGTATGAAAGAGCTGACGAGATACCAACTTTTTACTCTCTAAATATGAAATTAGTCATTAAGTAAAAAAACTTAAATAAATTAAAAAGACGACAAGACCCTAGAACCTTATTCATTTAGGTTTCACTAGCTTAATTGTATTTGCTGGGGCGGCATCTTTAAAAACAAAAGATACCTCCACATAATGAATGGTGTAAATCATCTTATAATAAATAC--AAAAAGGTACTCTAGGGATAACAGCATAATTTTTTCACAGAGTTCTTATCGTCAAAAAAGATTATGACCTCGATGTTGAATTGAAGTTTCTTCACCTTGCAGCAGAGGTAAAAGAAGGTCTGTTCGACCTTTAATTCTTCgaactttgtactttgtttttggagcatgagcaggggcagtaggtactgccttgagtataattatccgtacagagttaggacaccctgggggttttattggagatgatcagatttataatgttattgtcacagcacatgcatttgttataattttttttatagttatacctgtaataattggggggtttggtaattggttggttcctttaatattaggggccccagatatggcttttcctcgtataaataatataagtttttggttattacccccttctttaactctacttttaagtagaggtctagtagaaagaggggtaggtacgggttgaaccgtttatcctcctttagcaggcaggattgcgcataggggagcctctgtagatttagggattttttcgttacatttagcaggtgcttcctctattttaggggcagtaaattttattacaacagtgattaatatacgggcagcagggatgtctatggatcgggtgcctttgtttgtttgatctgtttttattactgctattttattattgctttcattgcctgtattagcaggggcaattaccatgcttcttactgaccggaatttaaatacctctttttttgatcctagaggaggaggggatcctattttatatcagcatttattt
A05_01  TAAAAGCGAAAAATTTCTATAAAAGAAAAGAGTAAAATTCAACTG-TTTTTTTTGTATAAGGTAAAATTTTAAACATTTAAAAAATAAACAAAACTCTTTGGCTTTTAAAATATAAACAAGGATTAGATACCCTTTTATTTTTAAAAATCGGTTCTTGAGGTAGTAGTTGGTATAATCTTGAAACCTAAAGAATTTGGCGGTATTTAATCTTATCAGAGGAGCTTGTCTGGTAAACGATAATCCCCGGTAGACCCTACCTTTTTAAAGCTTGTATACCGTCATCTTGGGTTTTTTAAAAAAACAACTGCTTACAGGGTTACCAAAAAGTTAGATCCAGGTGCAGTATAGAAAGGACAAGATGAGCTACAATTAGAAAATAAATAGATTTTATTTTGAAAATATATTTAAAAACGGATTTGAATGTAATTAAGGTTTAGTAAGCTTTAATGAGTAGTGTTTTAAATATGCACATATCGCCCGTCACTCTCGGTTT?????????????????????????????????????????????????????????????????????????????????????????????????????????????????????????????????????????????????????????????????????????????????????????????????????????????????????????????????????????????????????????????????????????????????????????????????????????????????????????????????????????????????????????????????????????????????????????????????????????????????????????????????????????????????????????????????????????????????????????????????????????????????????????????????????????????????????????????????????????????????????????????????????????????????????????????????????????????????????????????????????????????????????????????????????????????????????????????????????????????????????????????????????????????????????????????????????????????????????????????????????????????????????????????????????????????????????????????????????????????????????????????????????????????????????????????????????????????????????????????????????????????????????????????????????????????????????????????????????????????????????????????????????????????????????????????????????????????????????????????????????
A05_02  TAAAAGCGAAAAATTTCTATAAAAGAAAAGAGTAAAATTCAACTG-TTTTTTTTGTATAAGGTAAAATTTTAAACATTTAAAAAATAAACAAAACTCTTTGGCTTTTAAAATATAAACAAGGATTAGATACCCTTTTATTTTTAAAAATCGGTTCTTGAGGTAGTAGTTGGTATAATCTTGAAACCTAAAGAATTTGGCGGTATTTAATCTTATCAGAGGAGCTTGTCTGGTAAACGATAATCCCCGGTAGACCCTGCCTTTTTAAAGCTTGTATACCATCATCTTGGGTTTTTTAAAAAAACAACTGCTTACAGGGTTACCAAAAAGTTAGATCCAGGTGCAGTATAGAAAGGACAAGATGAGCTACAATTAGAAAATAAATAGATTTTATTTTGAAAATATATTTAAAAACGGATTTGAATGTAATTAAGGTTTAGTAAGCTTTAATGAGTAGTGTTTTAAATATGCACATATCGCCCGTCACTCTCGGTTT?????????????????????????????????????????????????????????????????????????????????????????????????????????????????????????????????????????????????????????????????????????????????????????????????????????????????????????????????????????????????????????????????????????????????????????????????????????????????????????????????????????????????????????????????????????????????????????????????????????????????????????????????????????????????????????????????????????????????????????????????????????????????????????????????????????????????????????????????????????????????????????????????????????????????????????????????????????????????????????????????????????????????????????????????????????????????????????????????????????????????????????????????????????????????????????????????????????????????????????????????????????????????????????????????????????????????????????????????????????????????????????????????????????????????????????????????????????????????????????????????????????????????????????????????????????????????????????????????????????????????????????????????????????????????????????????????????????????????????????????????????
A05_03  TAAAAGCGAAAAATTTCTATAAAAGAAAAGAGTAAAATTCAACTGTTTTTTTTTGTATAAGGTAAAATTTTAAACATTTAAAAAATAAACAAAACTCTTTGGCTTTTAAAATATAAACAAGGATTAGATACCCTTTTATTTTTAAAAATCGGTTCTTGAGGTAGTAGTTGGTATAATCTTGAAACCTAAAGAATTTGGCGGTATTTAATCTTATCAGAGGAGCTTGTCTGGTAAACGATAATCCCCGGTAGACCCTGCCTTTTTAAAGCTTGTATACCGTCATCTTGGGTTTTTTAAAAAAACAACTGCTTACAGGGTTACCAAAAAGTTAGATCCAGGTGCAGTATAGAAAGGACAAGATGAGCTACAATTAGAAAATAAATAGATTTTATTTTGAAAATATATTTAAAAACGGATTTGAATGTAATTAAGGTTTAGTAAGCTTTAATGAGTAGTGTTTTAAATATGCACATATCGCCCGTCACTCTCGGTTT??????????????????????????????????????????????????????????????????????????????????????????????????????????????????????????????????????????????????????????????????????????????????????????????????????????????????????????????????????????????????????????????????????????????????????????????????????????????????????????????????????????????????????????????????????????????????????????????????????????????????????????????????????????????????????????????????????????????????gaactttgtactttgtttttggagcatgagcaggggcagtaggtactgccttgagtataattatccgtacagagttaggacaccctgggggttttattggagatgatcagatttataatgttattgtcacagcacatgcatttgttataattttttttatagttatacctgtaataattggagggtttggtaattggttggttcctttaatattaggggccccagatatggcttttcctcgtataaataatataagtttttggttattacccccttctttaactctacttttaagtagaggtctagtagaaagaggggtaggtacgggttgaaccgtttatcctcctttagcaggcaggattgcacataggggagcctctgtagatttagggattttttcgttacatttagcaggtgcttcctctattttaggggcagtaaattttattacaacagtgattaatatacgggcagcagggatgtctatggatcgggtgcctttgtttgtttgatctgtttttattactgctattttattattgctttcattgcctgtattagcaggggcaattaccatgcttcttactgaccggaatttaaatacctctttttttgatcctagaggaggaggggatcctattttatatcagcatttattt
A05_04  TAAAAGCGAAAAATTTCTATAAAAGAAAAGAGTAAAATTCAACTG-TTTTTTTTGTATAAGGTAAAATTTTAAACATTTAAAAAATAAACAAAACTCTTTGGCTTTTAAAATATAAACAAGGATTAGATACCCTTTTATTTTTAAAAATCGGTTCTTGAGGTAGTAGTTGGTATAATCTTGAAACCTAAAGAATTTGGCGGTATTTAATCTTATCAGAGGAGCTTGTCTGGTAAACGATAATCCCCGGTAGACCCTACCTTTTTAAAGCTTGTATACCGTCATCTTGGGTTTTTTAAAAAAACAACTGCTTACAGGGTTACCAAAAAGTTAGATCCAGGTGCAGTATAGAAAGGACAAGATGAGCTACAATTAGAAAATAAATAGATTTTATTTTGAAAATATATTTAAAAACGGATTTGAATGTAATTAAGGTTTAGTAAGCTTTAATGAGTAGTGTTTTAAATATGCACATATCGCCCGTCACTCTCGGTTT??????????????????????????????????????????????????????????????????????????????????????????????????????????????????????????????????????????????????????????????????????????????????????????????????????????????????????????????????????????????????????????????????????????????????????????????????????????????????????????????????????????????????????????????????????????????????????????????????????????????????????????????????????????????????????????????????????????????????gaactttgtactttgtttttggagcatgagcaggggcagtaggtactgccttgagtataattatccgtacagagttaggacaccccggaggttttattggagatgatcagatttataatgttattgtcacagcacatgcatttgttataattttttttatagttatacctgtaataattggagggtttggtaattggttggttcctttaatattaggggccccagatatggcttttcctcgtataaataatataagtttttggttattacccccttctttaactctactcttaagtagaggtctagtagaaagaggggtaggtacgggttgaactgtttatcctcctttagcaggcaggattgcgcataggggagcttctgtagatttagggattttttcgttacatttagcaggtgcttcctctattttaggggcagtaaattttattacaacagtgattaatatacgggcagcagggatatctatggatcgggtacctttgtttgtttgatctgtttttattactgctattttattattgctttcattgcctgtattagcaggggcaattaccatgcttcttactgatcggaatttaaatacctctttttttgatcctagaggaggaggggatcctattttatatcagcatttattt
A05_05  TAAAAGCGAAAAATTTCTATAAAAGAAAAGAGTAAAATTCAACTG-TTTTTTTTGTATAAGGTAAAATTTTAAACATTTAAAAAATAAACAAAACTCTTTGGCTTTTAAAATATAAACAAGGATTAGATACCCTTTTATTTTTAAAAATCGGTTCTTGAGGTAGTAGTTGGTATAATCTTGAAACCTAAAGAATTTGGCGGTATTTAATCTTATCAGAGGAGCTTGTCTGGTAAACGATAATCCCCGGTAGACCCTGCCTTTTTAAAGCTTGTATACCATCATCTTGGGTTTTTTAAAAAAACAACTGCTTACAGGGTTACCAAAAAGTTAGATCCAGGTGCAGTATAGAAAGGACAAGATGAGCTACAATTAGAAAATAAATAGATTTTATTTTGAAAATATATTTAAAAACGGATTTGAATGTAATTAAGGTTTAGTAAGCTTTAATGAGTAGTGTTTTAAATATGCACATATCGCCCGTCACTCTCGGTTTCGCTTGAATTA-ATTATTTCAAGTAGACTCTGCTCCCTGTACTTATAAAGAGCCGCAGTATTTTAACTGTACTAAGGTAGCATAATCATTTGCCTTTTAATTTGAGGATAGTATGAAAGAGCTGACGAGATACCAACTTTTTACTCTCTAAATATGAAATTAGTCATTAAGTAAAAAAACTTAAATAAATTAAAAAGACGACAAGACCCTAGAACCTTATTCATTTAGGTTTCACTAGCTTAATTGTATTTGCTGGGGCGGCATCTTTAAAAACAAAAGATACCTTTACATAATGAATGGTATAAATCATCTTATAATAAATAC-AAAAAAGGTACTCTAGGGATAACAGCATAATTTTTTCACAGAGTTCTTATCGTCAAAAAAGATTATGACCTCGATGTTGAATTGAAGTTTCTTCACCTTGCAGCAGAGGTAAAAGAAGGTCTGTTCGACCTTTAATTCTTCgaactttgtactttgtttttggagcatgagcaggggcagtaggtactgccttgagtataattatccgcacagagttagggcatcccggaggttttattggagatgatcagatttataatgttattgtcacagcacatgcatttgttataattttttttatagttatacctgtaataatcggagggtttggtaattggttggttcctttaatattaggggccccagatatggcttttccccgtataaataatataagtttttggttattacccccttctttaactctacttttaagtagaggtttagtagaaagaggggtaggtacgggttgaactgtttatcctcctttagcaggtaggattgcgcacaggggagcttctgtagatttagggattttttcgttacatttagcaggtgcttcctctattttaggggcagtaaattttattacaacagtgattaatatacgggcagcagggatatctatggatcgggtacctttgtttgtttgatctgtttttattactgctattttattattgctttcattgcctgtattagcaggggcaattaccatgcttcttactgatcggaatttaaatacctctttttttgatcctagaggaggaggggatcctattttatatcagcatttattt
B04_01  TAAAAGCGAAAAATTTTTGTAAAAGAAGAGAGTAAAATTCAACGG-TTTTTTTTGTATAAGGTAAAATTTTAAACATTTAAAAAATAAATAAAACTCTTTGGCTTTTAAAATATAAACAAGGATTAGATACCCTTTTATTTTTAAAAATCGGTTCTTGAGGTAGTAGTTGGTATAATCTTGAAACCTAAAGAATTTGGCGGTATTTAATCTTATCAGAGGAGCTTGTCTGGTAAACGATAACCCCCGGTAGACCCTGCCTTTTTAAAGCTTGTATACCGTCATCTTGGGTTTTTTAAAAAAGCAACTGCTTGCAGGGTTACCAAAAAGTTAGATCCAGGTGCAGTATAAAAAGGACAAGATGAGCTACAATTAGAAAATAAATAGATTTTATTTTGAAAATATATTTAAAAATGGATTTGAATGTAATTAAAGTTTAGTAAGCTTTAATGAGTGGTGTTTTAAATATGCACATATCGCCCGTCACTCTCGGTTTCGCTTGAATTA-ACTATTTCAGGTAGACTCTGCTCCCTGTATTTATAAAGAGCCGCAGTATTTTAACTGTGCTAAGGTAGCATAATCATTTGCCTTTTAATTTTAGGATAGTATGAAAGAGCTGACGAGATACCAACTTTTTACTCTCTAAATATGAAATTAGTTATTAAGTAAAAAAACTTAAATAAATTAAAAAGACGACAAGACCCTAGAACCTTATTCATTTAGGCTTTATTAGCTTAATTGTATTTACTGGGGCGGCATCTTTAAAAACAAAAGATACCTTCACATAATGAATGACATAAACCATCTTGAAATAAATAC-AAAAAAGGTACTCTAGGGATAACAGCATAATTTTTTCACAGAGTCCTTATCGTCAAAAAAGATTATGACCTCGATGTTGAATTGAAGTTACTTCACCTTGCAGCAGAGGTAAAAGAAGGTCTGTTCGACCTTTAATTCTTCgaactttgtactttgtttttggagcatgagcaggggcagtaggtactgctttaagtataattattcgtacagaattaggacaccctgggggttttattggagatgaccagatttataatgttattgtcacggcccatgcatttgttataattttttttatagttatacctgtaataattggggggtttggtaactgactggttcctttaatgctaggagcccccgatatggcttttccccgtataaataatataagattttgattattacccccttctttaactttacttctgagtagaggcctggtagaaaggggggtgggtacaggttgaactgtttaccctcctttagcaggcaggattgcacacagaggagcttctgtagatttgggaattttttcattacatttagcaggtgcttcttctattttaggggcagtaaattttattacaacagtgattaatatacgggcagcagggatgtctatagatcgggtgcctttgtttgtttgatctgtttttattactgctattttattattgctttcattgcctgtattagcaggggcaatcaccatacttcttactgaccgaaatttaaatacctctttttttgatcccagaggagggggtgatcctattttataccagcatttattt
B04_02  TAAAAGCGAAAAATTTTTGTAAAAGAAGAGAGTAAAATTCAACGG-TTTTTTTTGTATAAGGTAAAATTTTAAACATTTAAAAAATAAATAAAACTCTTTGGCTTTTAAAATATAAACAAGGATTAGATACCCTTTTATTTTTAAAAATCGGTTCTTGAGGTAGTAGTTGGTATAATCTTGAAACCTAAAGAATTTGGCGGTATTTAATCTTATCAGAGGAGCTTGTCTGGTAAACGATAACCCCCGGTAGACCCTACCTTTTTAAAGCTTGTATACCGTCATCTTGGGTTTTTTAAAAAAGCAACTGCTTGCAGGGTTACCAAAAAGTTAGATCCAGGTGCAGTATAAAAAGGACAAGATGAGCTACAATTAGAAAATAAATAGATTTTATTTTGAAAATATATTTAAAAATGGATTTGAATGTAATTAAAGTTTAGTAAGCTTTAATGAGTGGTGTTTTAAATATGCACATATCGCCCGTCACTCTCGGTTTCGCTTGAATTA-ACTATTTCAGGTAGACTCTGCTCCCTGTATTTATAAAGAGCCGCAGTATTTTAACTGTGCTAAGGTAGCATAATCATTTGCCTTTTAATTTTAGGATAGTATGAAAGAGCTGACGAGATACCAACTTTTTACTCTCTAAATATGAAATTAGTTATTAAGTAAAAAAACTTAAATAAATTAAAAAGACGACAAGACCCTAGAACCTTATTCATTTAGGCTTTATTAGCTTAATTGTATTTACTGGGGCGGCATCTTTAAAAACAAAAGATACCTTCACATAATGAATGACATAAACCATCTTGAAATAAATAC-AAAAAAGGTACTCTAGGGATAACAGCATAATTTTTTCACAGAGTCCTTATCGTCAAAAAAGATTATGACCTCGATGTTGAATTGAAGTTTCTTCACCTTGCAGCAGAGGTAAAAGAAGGTCTGTTCGACCTTTAATTCTTCgaactttgtactttgtttttggagcatgagcaggggcagtaggtactgctttaagtataattattcgtacagaattaggacaccctgggggttttattggagatgaccagatttataatgttattgtcacggcccatgcatttgttataattttttttatagttatacctgtaataattggggggtttggtaactgactggttcctttaatgctaggagcccccgatatggcttttccccgtataaataatataagattttgattattacctccttctttaactttacttctgagtagaggcctggtagaaaggggggtgggtacaggttgaactgtttaccctcctttagcaggcaggattgcacacagaggagcttctgtagatttgggaattttttcattacatttagcaggtgcttcttctattttaggggcagtaaattttattacaacagtgattaatatacgggcagcagggatgtctatagatcgggtgcctttgtttgtttgatctgtttttattactgctattttattattgctttcattgcctgtattagcaggggcaatcaccatacttcttactgaccgaaatttaaatacttctttttttgatcccagaggagggggtgatcctattttataccagcatttattt
B04_03  TAAAAGCGAAAAATTTTTGTAAAAGAAGAGAGTAAAATTCAACGG-TTTTTTTTGTATAAGGTAAAATTTTAAACATTTAAAAAATAAATAAAACTCTTTGGCTTTTAAAATATAAACAAGGATTAGATACCCTTTTATTTTTAAAAATCGGTTCTTGAGGTAGTAGTTGGTATAATCTTGAAACCTAAAGAATTTGGCGGTATTTAATCTTATCAGAGGAGCTTGTCTGGTAAACGATAACCCCCGGTAGACCCTGCCTTTTTAAAGCTTGTATACCGTCATCTTGGGTTTTTTAAAAAAGCAACTGCTTGCAGGGTTACCAAAAAGTTAGATCCAGGTGCAGTATAAAAAGGACAAGATGAGCTACAATTAGAAAATAAATAGATTTTATTTTGAAAATATATTTAAAAATGGATTTGAATGTAATTAAAGTTTAGTAAGCTTTAATGAGTGGTGTTTTAAATATGCACATATCGCCCGTCACTCTCGGTTTCGCTTGAATTA-ACTATTTCAGGTAGACTCTGCTCCCTGTATTTATAAAGAGCCGCAGTATTTTAACTGTGCTAAGGTAGCATAATCATTTGCCTTTTAATTTTAGGATAGTATGAAAGAGCTGACGAGATACCAACTTTTTACTCTCTAAATATGAAATTAGTTATTAAGTAAAAAAACTTAAATAAATTAAAAAGACGACAAGACCCTAGAACCTTATTCATTTAGGCTTTATTAGCTTAATTGTATTTACTGGGGCGGCATCTTTAAAAACAAAAGATACCTTCACATAATGAATGACATAAACCATCTTGAAATAAATAC-AAAAAAGGTACTCTAGGGATAACAGCATAATTTTTTCACAGAGTCCTTATCGTCAAAAAAGATTATGACCTCGATGTTGAATTGAAGTTTCTTCACCTTGCAGCAGAGGTAAAAGAAGGTCTGTTCGACCTTTAATTCTTCgaactttgtactttgtttttggagcatgagcaggggcagtaggtactgctttaagtataattattcgtacagaattaggacaccctgggggttttattggagatgaccagatttataatgttattgtcacggcccatgcatttgttataattttttttatagttatacctgtaataattggggggtttggtaactgactggttcctttaatgctaggagcccccgatatggcttttccccgtataaataatataagattttgattattacccccttctttaactttacttctgagtagaggcctggtagaaaggggggtgggtacaggttgaactgtttaccctcctttagcaggcaggattgcacacagaggagcttctgtagatttgggaattttttcattacatttagcaggtgcttcttctattttaggggcagtaaattttattacaacagtgattaatatacgggcagcagggatgtctatagatcgggtgcctttgtttgtttgatctgtttttattactgctattttattattgctttcattgcctgtattagcaggggcaatcaccatacttcttactgaccgaaatttaaatacctctttttttgatcccagaggagggggtgatcctattttataccagcatttattt
B04_04  TAAAAGCGAAAAATTTTTGTAAAAGAAGAGAGTAAAATTCAACGG-TTTTTTTTGTATAAGGTAAAATTTTAAACATTTAAAAAATAAATAAAACTCTTTGGCTTTTAAAATATAAACAAGGATTAGATACCCTTTTATTTTTAAAAATCGGTTCTTGAGGTAGTAGTTGGTATAATCTTGAAACCTAAAGAATTTGGCGGTATTTAATCTTATCAGAGGAGCTTGTCTGGTAAACGATAACCCCCGGTAGACCCTACCTTTTTAAAGCTTGTATACCGTCATCTTGGGTTTTTTAAAAAAGCAACTGCTTGCAGGGTTACCAAAAAGTTAGATCCAGGTGCAGTATAAAAAGGACAAGATGAGCTACAATTAGAAAATAAATAGATTTTATTTTGAAAATATATTTAAAAATGGATTTGAATGTAATTAAAGTTTAGTAAGCTTTAATGAGTGGTGTTTTAAATATGCACATATCGCCCGTCACTCTCGGTTTCGCTTGAATTA-ACTATTTCAGGTAGACTCTGCTCCCTGTATTTATAAAGAGCCGCAGTATTTTAACTGTGCTAAGGTAGCATAATCATTTGCCTTTTAATTTTAGGATAGTATGAAAGAGCTGACGAGATATCAACTTTTTACTCTCTAAATATGAAATTAGTTATTAAGTAAAAAAACTTAAATAAATTAAAAAGACGACAAGACCCTAGAACCTTATTCATTTAGGCTTTATTAGCTTAATTGTATTTACTGGGGCGGCATCTTTAAAAACAAAAGATACCTTCACATAATGAATGACATAAACCATCTTGAAATAAATAC-AAAAAAGGTACTCTAGGGATAACAGCATAATTTTTTCACAGAGTCCTTATCGTCAAAAAAGATTATGACCTCGATGTTGAATTGAAGTTTCTTCACCTTGCAGCAGAGGTAAAAGAAGGTCTGTTCGACCTTTAATTCTTCgaactttgtactttgtttttggagcatgagcaggggcagtaggtactgctttaagtataattattcgtacagaattaggacaccctgggggttttattggagatgaccagatttataatgttattgtcacggcccatgcatttgttataattttttttatagttatacctgtaataattggggggtttggtaactgactggttcctttaatgctaggagcccccgatatggcttttccccgtataaataatataagattttgattattacctccttctttaactttacttctgagtagaggcctggtagaaaggggggtgggtacaggttgaactgtttaccctcctttagcaggcaggattgcacacagaggagcttctgtagatttgggaattttttcattacatttagcaggtgcttcttctattttaggggcagtaaattttattacaacagtgattaatatacgggcagcagggatgtctatagatcgggtgcctttgtttgtttgatctgtttttattactgctattttattattgctttcattgcctgtattagcaggggcaatcaccatacttcttactgaccgaaatttaaatacctctttttttgatcccagaggagggggtgatcctattttataccagcatttattt
B04_05  TAAAAGCGAAAAATTTTTGTAAAAGAAGAGAGTAAAATTCAACGG-TTTTTTTTGTATAAGGTAAAATTTTAAACATTTAAAAAATAAATAAAACTCTTTGGCTTTTAAAATATAAACAAGGATTAGATACCCTTTTATTTTTAAAAATCGGTTCTTGAGGTAGTAGTTGGTATAATCTTGAAACCTAAAGAATTTGGCGGTATTTAATCTTATCAGAGGAGCTTGTCTGGTAAACGATAACCCCCGGTAGACCCTACCTTTTTAAAGCTTGTATACCGTCATCTTGGGTTTTTTAAAAAAGCAACTGCTTGCAGGGTTACCAAAAAGTTAGATCCAGGTGCAGTATAAAAAGGACAAGATGAGCTACAATTAGAAAATAAATAGATTTTATTTTGAAAATATATTTAAAAATGGATTTGAATGTAATTAAAGTTTAGTAAGCTTTAATGAGTGGTGTTTTAAATATGCACATATCGCCCGTCACTCTCGGTTT??????????????????????????????????????????????????????????????????????????????????????????????????????????????????????????????????????????????????????????????????????????????????????????????????????????????????????????????????????????????????????????????????????????????????????????????????????????????????????????????????????????????????????????????????????????????????????????????????????????????????????????????????????????????????????????????????????????????????gaactttgtactttgtttttggagcatgagcaggggcagtaggtactgctttaagtataattattcgtacagaattaggacaccctgggggttttattggagatgaccagatttataatgttattgtcacggcccatgcatttgttataattttttttatagttatacctgtaataattggggggtttggtaactgactggttcctttaatgctaggagcccccgatatggcttttccccgtataaataatataagattttgattattacctccttctttaactttacttctgagtagaggcctggtagaaaggggggtgggtacaggttgaactgtttaccctcctttagcaggcaggattgcacacagaggagcttctgtagatttgggaattttttcattacatttagcaggtgcttcttctattttaggggcagtaaattttattacaacagtgattaatatacgggcagcagggatgtctatagatcgggtgcctttgtttgtttgatctgtttttattactgctattttattattgctttcattgcctgtattagcaggggcaatcaccatacttcttactgaccgaaatttaaatacctctttttttgatcccagaggagggggtgatcctattttataccagcatttattt
B07_01  TAAAAGCGAAAAATTTTTGTAAAAGAAGAGAGTAAAATTCAACGG-TTTTTTTTGTATAAGGTAAAATTTTAAACATTTAAAAAATAAATAAAACTCTTTGGCTTTTAAAATATAAACAAGGATTAGATACCCTTTTATTTTTAAAAATCGGTTCTTGAGGTAGTAGTTGGTATAATCTTGAAACCTAAAGAATTTGGCGGTATTTAATCTTATCAGAGGAGCTTGTCTGGTAAACGATAACCCCCGGTAGACCCTGCCTTTTTAAAGCTTGTATACCGTCATCTAGGGTTTTTTAAAAAAGCAACTGCTTGCAGGGTTACCAAAAAGTTAGATCCAGGTGCAGTATAAAAAGGACAAGATGAGCTACAATTAGAAAATAAATAGATTTTATTTTGAAAATATATTTAAAAATGGATTTGAATGTAATTAAAGTTTAGTAAGCTTTAATGAGTGGTGTTTTAAATATGCACATATCGCCCGTCACTCTCGGTTT??????????????????????????????????????????????????????????????????????????????????????????????????????????????????????????????????????????????????????????????????????????????????????????????????????????????????????????????????????????????????????????????????????????????????????????????????????????????????????????????????????????????????????????????????????????????????????????????????????????????????????????????????????????????????????????????????????????????????gaactttgtactttgtttttggagcatgagcaggggcagtaggcactgctttgagtataattattcgtacagaattaggacaccctgggggttttattggagatgatcagatttataatgttattgtcacggcccatgcatttgttataattttttttatagttatacctgtaataattggggggtttggcaactgactggttcctttaatgctaggagcccccgatatggcttttccccgtataaataatataagattttgattattacccccttctttaactttacttctgagtagaggcctggtagaaagaggggtgggtacaggttgaactgtttaccctcctttagcaggcaggattgcacacagaggagcttctgtagatttgggaattttttcattacatttagcaggtgcttcttctattttaggggcagtaaattttattacaacagtgattaatatacgggcagcagggatgtctatagatcgggtgcctttgtttgtttgatctgtttttattactgctattttattattgctttcattgcctgtattagcaggggcaatcaccatacttcttactgaccgaaatttaaatacctctttttttgatcccagaggagggggtgatcctattttataccagcatttattt
B07_02  TAAAAGCGAAAAATTTTTGTAAAAGAAGAGAGTAAAATTCAACGGTTTTTTTTTGTATAAGGTAAAATTTTAAACATTTAAAAAATAAATAAAACTCTTTGGCTTTTAAAATATAAACAAGGATTAGATACCCTTTTATTTTTAAAAATCGGTTCTTGAGGTAGTAGTTGGTATAATCTTGAAACCTAAAGAATTTGGCGGTATTTAATCTTATCAGAGGAGCTTGTCTGGTAAACGATAACCCCCGGTAGACCCTGCCTTTTTAAAGCTTGTATACCGTCATCTTGGGTTTTTTAAAAAAGCAACTGCTTGCAGGGTTACCAAAAAGTTAGATCCAGGTGCAGTATAAAAAGGACAAGATGAGCTACAATTAGAAAATAAATAGATTTTATTTTGAAAATATATTTAAAAATGGATTTGAATGTAATTAAAGTTTAGTAAGCTTTAATGAGTGGTGTTTTAAATATGCACATATCGCCCGTCACTCTCGGTTTCGCTTGAATTA-ACTATTTCAGGTAGACTCTGCTCCCTGTATTTATAAAGAGCCGCAGTATTTTAACTGTGCTAAGGTAGCATAATCATTTGCCTTTTAATTTTAGGATAGTATGAAAGAGCTGACGAGATACCAACTTTTTACTCTCTAAATATGAAATTAGTTATTAAGTAAAAAAACTTAAATAAATTAAAAAGACGACAAGACCCTAGAACCTTATTCATTTAGGCTTTATTAGCTTAATTGTATTTACTGGGGCGGCATCTTTAAAAACAAAAGATACCTTCACATAATGAATGACATAAACCATCTTGAAATAAATACAAAAAAAGGTACTCTAGGGATAACAGCATAATTTTTTCACAGAGTCCTTATCGTCAAAAAAGATTATGACCTCGATGTTGAATTGAAGTTTCTTCACCTTGCAGCAGAGGTAAAAGAAGGTCTGTTCGACCTTTAATTCTTCgaactttgtactttgtttttggagcatgagcaggggcagtaggcactgctttgagtataattattcgcacagaattaggacaccctgggggttttattggagatgaccagatttataatgttattgtcacggcccatgcatttgttataattttttttatagttatacctgtaataattggagggtttggtaactgactggttcctttaatgttaggagcccccgatatggcttttccccgtataaataatataagattttgattactacccccttctttaactttacttctgagtagaggcttggtagaaagaggggtgggtacaggttgaactgtttaccctcctttagcaggtaggattgcacacagaggggcttctgtagatttgggaattttttcattacatttagcaggtgcttcttctattttaggggcagtaaattttattacaacagtgattaatatacgggcagcagggatgtctatagatcgagtgcctttgtttgtttgatctgtttttattactgctattttattattgctttcattgcctgtattagcaggggcaatcaccatacttcttactgaccgaaatttaaatacctctttttttgatcccagaggagggggtgatcctattttataccagcatttattt
B07_03  TGAAAGCGAAAAATTTTTGTAAAAGAAGAGAGTAAAATTCAACGG-TTTTTTTTGTATAAGGTAAAATTTTAAACATTTAAAAAATAAATAAAACTCTTTGGCTTTTAAAATATAAACAAGGATTAGATACCCTTTTATTTTTAAAAATCGGTTCTTGAGGTAGTAGTTGGTATAATCTTGAAACCTAAAGAATTTGGCGGTATTTAATCTTATCAGAGGAGCTTGTCTGGTAAACGATAACCCCCGGTAGACCCTGCCTTTTTAAAGCTTGTATACCGTCATCTAGGGTTTTTTAAAAAAGCAACTGCTTGCAGGGTTACCAAAAAGTTAGATCCAGGTGCAGTATAAAAAGGACAAGATGAGCTACAATTAGAAAATAAATAGATTTTATTTTGAAAATATATTTAAAAATGGATTTGAATGTAATTAAAGTTTAGTAAGCTTTAATGAGTAGTGTTTTAAATATGCACATATCGCCCGTCACTCTCGGTTTCGCTTGAATTA-ACTATTTCAGGTAGACTCTGCTCCCTGTATTTATAAAGAGCCGCAGTATTTTAACTGTGCTAAGGTAGCATAATCATTTGCCTTTTAATTTTAGGATAGTATGAAAGAGCTGACGAGATACCAACTTTTTACTCTCTAAATATGAAATTAGTTATTAAGTAAAAAAACTTAAATAAATTAAAAAGACGACAAGACCCTAGAACCTTATTCATTTAGGCTTTATTAGCTTAATTGTATTTACTGGGGCGGCATCTTTAAAAACAAAAGATACCTTCACATAATGAATGACATAAACCATCTTGAAATAAATAC-AAAAAAGGTACTCTAGGGATAACAGCATAATTTTTTCACAGAGTCCTTATCGTCAAAAAAGATTATGACCTCGATGTTGAATTGAAGTTTCTTCACCTTGCAGCAGAGGTAAAAGAAGGTCTGTTCGACCTTTAATTCTTCgaactttgtactttgtttttggagcatgagcaggggcagtaggcactgctttgagtataattattcgtacagaattaggacaccctgggggttttattggagatgaccagatttataatgttattgtcacggcccatgcatttgttataattttttttatagttatacctgtaataattggggggtttggcaactgactggttcctttaatgctaggagcccccgatatggcttttccccgtataaataatataagattttgattattacccccttctttaactttacttctgagtagaggcctggtagaaagaggggtgggcacaggttgaactgtttaccctcctttagcaggcaggattgcacacagaggagcttctgtagatttgggaattttttcattacatttagcaggtgcttcttctattttaggggcagtaaattttattacaacagtgattaatatacgggcagcagggatgtctatagatcgggtgcctttgtttgtttgatctgtttttattactgctattttattattgctttcattgcctgtattagcaggggcaatcaccatacttcttactgaccgaaatttaaatacctctttttttgatcccagaggagggggtgatcctattttataccagcatttattt
B07_04  TAAAAGCGAAAAATTTTTGTAAAAGAAGAGAGTAAAATTCAACGG-TTTTTTTTGTATAAGGTAAAATTTTAAACATTTAAAAAATAAATAAAACTCTTTGGCTTTTAAAATATAAACAAGGATTAGATACCCTTTTATTTTTAAAAATCGGTTCTTGAGGTAGTAGTTGGTATAATCTTGAAACCTAAAGAATTTGGCGGTATTTAATCTTATCAGAGGAGCTTGTCTGGTAAACGATAACCCCCGGTAGACCCTGCCTTTTTAAAGCTTGTATACCGTCATCTTGGGTTTTTTAAAAAAGCAACTGCTTGCAGGGTTACCAAAAAGTTAGATCCAGGTGCAGTATAAAAAGGACAAGATGAGCTACAATTAGAAAATAAATAGATTTTATTTTGAAAATATATTTAAAAATGGATTTGAATGTAATTAAAGTTTAGTAAGCTTTAATGAGTGGTGTTTTAAATATGCACATATCGCCCGTCACTCTCGGTTTCGCTTGAATTA-ACTATTTCAGGTAGACTCTGCTCCCTGTATTTATAAAGAGCCGCAGTATTTTAACTGTGCTAAGGTAGCATAATCATTTGCCTTTTAATTTTAGGATAGTATGAAAGAGCTGACGAGATACCAACTTTTTACTCTCTAAATATGAAATTAGTTATTAAGTAAAAAAACTTAAATAAATTAAAAAGACGACAAGACCCTAGAACCTTATTCATTTAGGCTTTATTAGCTTAATTGTATTTACTGGGGCGGCATCTTTAAAAACAAAAGATACCTTCACATAATGAATGACATAAACCATCTTGAAATAAATAC-AAAAAAGGTACTCTAGGGATAACAGCATAATTTTTTCACAGAGTCCTTATCGTCAAAAAAGATTATGACCTCGATGTTGAATTGAAGTTTCTTCACCTTGCAGCAGAGGTAAAAGAAGGTCTGTTCGACCTTTAATTCTTCgaactttgtactttgtttttggagcatgagcaggggcagtaggcactgctttgagtataattattcgtacagaattaggacaccctgggggttttattggagatgaccagatttataatgttattgtcacggcccatgcatttgttataattttttttatagttatacctgtaataattggggggtttggtaactgactggttcctttaatgctaggagcccccgatatggcttttccccgtataaataatataagattttgattattacctccttctttaactttacttctgagtagaggcctggtagaaagaggggtgggtacaggttgaactgtttaccctcctttagcaggcaggattgcacacagaggagcttctgtagatttgggaattttttcattacatttagcaggtgcttcttctattttaggggcagtaaattttattacaacagtgattaatatacgggcagcagggatgtctatagatcgggtgcctttgtttgtttgatctgtttttattactgctattttattattgctttcattgcctgtattagcaggggcaatcaccatacttcttactgaccgaaatttaaatacctctttttttgatcccagaggagggggtgatcctattttataccagcatttattt
B07_05  TAAAAGCGAAAAATTTTTGTAAAAGAAGAGAGTAAAATTCAACGG-TTTTTTTTGTATAAGGTAAAATTTTAAACATTTAAAAAATAAATAAAACTCTTTGGCTTTTAAAATATAAACAAGGATTAGATACCCTTTTATTTTTAAAAATCGGTTCTTGAGGTAGTAGTTGGTATAATCTTGAAACCTAAAGAATTTGGCGGTATTTAATCTTATCAGAGGAGCTTGTCTGGTAAACGATAACCCCCGGTAGACCCTGCCTTTTTAAAGCTTGTATACCGTCATCTAGGGTTTTTTAAAAAAGCAACTGCTTGCAGGGTTACCAAAAAGTTAGATCCAGGTGCAGTATAAAAAGGACAAGATGAGCTACAATTAGAAAATAAATAGATTTTATTTTGAAAATATATTTAAAAATGGATTTGAATGTAATTAAAGTTTAGTAAGCTTTAATGAGTGGTGTTTTAAATATGCACATATCGCCCGTCACTCTCGGTTTCGCTTGAATTA-ACTATTTCAGGTAGACTCTGCTCCCTGTATTTATAAAGAGCCGCAGTATTTTAACTGTGCTAAGGTAGCATAATCATTTGCCTTTTAATTTTAGGATAGTATGAAAGAGCTGACGAGATACCAACTTTTTACTCTCTAAATATGAAATTAGTTATTAAGTAAAAAAACTTAAATAAATTAAAAAGACGACAAGACCCTAGAACCTTATTCATTTAGGCTTTATTAACTTAATTGTATTTACTGGGGCGGCATCTTTAAAAACAAAAGATACCTTCACATAATGAATGATATAAACCATCTTGAAATAAATAC-AAAAAAGGTACTCTAGGGATAACAGCATAATTTTTTCACAGAGTCCTTATCGTCAAAAAAGATTATGACCTCGATGTTGAATTGAAGTTTCTTCACCTTGCAGCAGAGGTAAAAGAAGGTCTGTTCGACCTTTAATTCTTCgaactttgtactttgtttttggagcatgagcaggggcagtaggcactgctttgagtataattattcgtacagaattaggacaccctgggggttttattggagatgaccagatttataatgttattgtcacggcccatgcatttgttataattttttttatagttatacctgtaataattggggggtttggcaactgactggttcctttaatgctaggagcccccgatatggcttttccccgtataaataatataagattttgattattacccccttctttaactttacttctgagtagaggcctggtagaaagaggggtgggtacaggttgaactgtttaccctcctttagcaggcaggattgcacacagaggagcttctgtagatttgggaattttttcattacatttagcaggtgcttcttctattttaggggcagtaaattttattacaacagtgattaatatacgggcagcagggatgtctatagatcgggtgcctttgtttgtttgatctgtttttattactgctattttattattgctttcattgcctgtattagcaggggcaatcaccatacttcttactgaccgaaatttaaatacctctttttttgatcccagaggagggggtgatcctattttataccagcatttattt
B06_01  TAAAAGCGAAAAATTTTTGTAAAAGAAGAGAGTAAAATTCAACGG-TTTTTTTTGTATAAGGTAAAATTTTAAACATTTAAAAAATAAATAAAACTCTTTGGCTTTTAAAATATAAACAAGGATTAGATACCCTTTTATTTTTAAAAATCGGTTCTTGAGGTAGTAGTTGGTATAATCTTGAAACCTAAAGAATTTGGCGGTATTTAATCTTATCAGAGGAGCTTGTCTGGTAAACGATAACCCCCGGTAGACCCTGCCTTTTTAAAGCTTGTATACCGTCATCTTGGGTTTTTTAAAAAAGCAACTGCTTGCAGGGTTACCAAAAAGTTAGATCCAGGTGCAGTATAAAAAGGACAAGATGAGCTACAATTAGAAAATAAATAGATTTTATTTTGAAAATATATTTAAAAATGGATTTGAATGTAATTAAAGTTTAGTAAGCTTTAATGAGTGGTGTTTTAAATATGCACATATCGCCCGTCACTCTCGGTTTCGCTTGAATTA-ACTATTTCAGGTAGACTCTGCTCCCTGTATTTATAAAGAGCCGCAGTATTTTA?CTGTG?TAAGG?AGCATAATCATTTGCCTTTTAATTTTAGGATAGTATGAAAGAGCTGACGAGATACCAACTTTTTACTCTCTAAATATGAAATTAGTTATTAAGTAAAAAAACTTAAATAAATTAAAAAGACGACAAGACCCTAGAACCTTATTCATTTAGGCTTTATTAGCTTAATTGTATTTACTGGGGCGGCATCTTTAAAAACAAAAGATACCTTCACATAATGAATGACATAAACCATCTTGAAATAAATAC-AAAAAAGGTACTCTAGGGATAACAGCATAATTTTTTCACAGAGTCCTTATCGTCAAAAAAGATTATGACCTCGATGTTGAATTGAAGTTTCTTCACCTTGCAGCAGAGGTAAAAGAAGGTCTGTTCGACCTTTAATTCTTCgaactttgtactttgtttttggagcatgagcaggggcagtaggtactgctttaagtataattattcgtacagaattaggacaccctgggggttttattggagatgaccagatttataatgttattgtcacggcccatgcatttgttataattttttttatagttatacctgtaataattggggggtttggtaactgactggttcctttaatgctaggagcccccgatatggcttttccccgtataaataatataagattttgattattacccccttctttaactttacttctgagtagaggcctggtagaaaggggggtgggtacaggttgaactgtttaccctcctttagcaggcaggattgcacacagaggagcttctgtagatttgggaattttttcattacatttagcaggtgcttcttctattttaggggcagtaaattttattacaacagtgattaatatgcgggcagcagggatgtctatagatcgggtgcctttgtttgtttgatctgtttttattactgctattttattattgctttcattgcctgtattagcaggggcaatcaccatacttcttactgaccgaaatttaaatacctctttttttgatcccagaggagggggtgatcctattttataccagcatttattt
B06_02  TAAAAGCGAAAAATTTTTGTAAAAGAAGAGAGTAAAATTCAACGG-TTTTTTTTGTATAAGGTAAAATTTTAAACATTTAAAAAATAAATAAAACTCTTTGGCTTTTAAAATATAAACAAGGATTAGATACCCTTTTATTTTTAAAAATCGGTTCTTGAGGTAGTAGTTGGTATAATCTTGAAACCTAAAGAATTTGGCGGTATTTAATCTTATCAGAGGAGCTTGTCTGGTAAACGATAACCCCCGGTAGACCCTGCCTTTTTAAAGCTTGTATACCGTCATCTTGGGTTTTTTAAAAAAGCAACTGCTTGCAGGGTTACCAAAAAGTTAGATCCAGGTGCAGTATAAAAAGGACAAGATGAGCTACAATTAGAAAATAAATAGATTTTATTTTGAAAATATATTTAAAAATGGATTTGAATGTAATTAAAGTTTAGTAAGCTTTAATGAGTGGTGTTTTAAATATGCACATATCGCCCGTCACTCTCGGTTTCGCTTGAATTA-ACTATTTCAGGTAGACTCTGCTCCCTGTATTTATAAAGAGCCGCAGTATTTTAACTGTGCTAAGGTAGCATAATCATTTGCCTTTTAATTTTAGGATAGTATGAAAGAGCTGACGAGATACCAACTTTTTACTCTCTAAATATGAAATTAGTTATTAAGTAAAAAAACTTAAATAAATTAAAAAGACGACAAGACCCTAGAACCTTATTCATTTAGGCTTTATTAGCTTAATTGTATTTACTGGGGCGGCATCTTTAAAAACAAAAGATACCTTCACATAATGAATGACATAAACCATCTTGAAATAAATAC-AAAAAAGGTACTTTAGGGATAACAGCATAATTTTTTCACAGAGTCCTTATCGTCAAAAAAGATTATGACCTCGATGTTGAATTGAAGTTTCTTCACCTTGCAGCAGAGGTAAAAGAAGGTCTGTTCGACCTTTAATTCTTCgaactttgtactttgtttttggagcatgagcaggggcagtaggtactgctttaagtataattattcgtacagaattaggacaccctgggggttttattggagatgaccagatttataatgttattgtcacggcccatgcatttgttataattttttttatagttatacctgtaataattggggggtttggtaactgactggttcctttaatgctaggagctcccgatatggcttttccccgtataaataatataagattttgattattacccccttctttaactttacttctgagtagaggcctggtagaaaggggggtgggtacaggttgaactgtttaccctcctttagcaggcaggattgcacacagaggagcttctgtagatttgggaattttttcattacatttagcaggtgcttcttctattttaggggcagtaaattttattacaacagtgattaatatacgggcagcagggatgtctatagatcgggtgcctttgtttgtttgatctgtttttattactgctattttattattgctttcattgcctgtattagcaggggcaatcaccatacttcttactgaccgaaatttaaatacctctttttttgatcccagaggagggggtgatcctattttataccagcatttattt
B06_03  TAAAAGCGAAAAATTTTTGTAAAAGAAGAGAGTAAAATTCAACGG-TTTTTTTTGTATAAGGTAAAATTTTAAACATTTAAAAAATAAATAAAACTCTTTGGCTTTTAAAATATAAACAAGGATTAGATACCCTTTTATTTTTAAAAATCGGTTCTTGAGGTAGTAGTTGGTATAATCTTGAAACCTAAAGAATTTGGCGGTATTTAATCTTATCAGAGGAGCTTGTCTGGTAAACGATAACCCCCGGTAGACCCTGCCTTTTTAAAGCTTGTATACCGTCATCTTGGGTTTTTTAAAAAAGCAACTGCTTGCAGGGTTACCAAAAAGTTAGATCCAGGTGCAGTATAAAAAGGACAAGATGAGCTACAATTAGAAAATAAATAGATTTTATTTTGAAAATATATTTAAAAATGGATTTGAATGTAATTAAAGTTTAGTAAGCTTTAATGAGTGGTGTTTTAAATATGCACATATCGCCCGTCACTCTCGGTTTCGCTTGAATTA-ACTATTTCAGGTAGACTCTGCTCCCTGTATTTATAAAGAGCCGCAGTATTTTAACTGTGCTAAGGTAGCATAATCATTTGCCTTTTAATTTTAGGATAGTATGAAAGAGCTGACGAGATACCAACTTTTTACTCTCTAAATATGAAATTAGTTATTAAGTAAAAAAACTTAAATAAATTAAAAAGACGACAAGACCCTAGAACCTTATTCATTTAGGCTTTATTAGCTTAATTGTATTTACTGGGGCGGCATCTTTAAAAACAAAAGATACCTTCACATAATGAATGGCATAAACCATCTTGAAATAAATAC-AAAAAAGGTACTCTAGGGATAACAGCATAATTTTTTCACAGAGTCCTTATCGTCAAAAAAGATTATGACCTCGATGTTGAATTGAAGTTTCTTCACCTTGCAGCAGAGGTAAAAGAAGGTCTGTTCGACCTTTAATTCTTCgaactttgtactttgtttttggagcatgagcaggggcagtaggcactgctttgagtataattattcgtacagaattaggacaccctgggggttttattggagatgaccagatttataatgttattgtcacggcccatgcatttgttataattttttttatagttatacctgtaataattggagggtttggtaactgactggttcctttaatgttaggagccccagatatggcttttccccgtataaataatataagattttgattattacccccttctttaactttacttctgagtagaggcctggtagaaagaggggtgggtacaggttgaactgtttaccctcctttagcaggcaggattgcacacagaggagcttctgtagatttgggaattttttcattacatttagcaggtgcttcttctattttaggggcagtaaattttattacaacagtgattaatatacgggcagcagggatgtctatagatcgagtgcctttgtttgtttgatctgtttttattactgctattttattattgctttcattgcctgtattagcaggggcaatcaccatacttcttactgaccgaaatttaaatacctctttttttgatcccagaggagggggtgatcctattttataccagcatttattt
B06_04  TAAAAGCGAAAAATTTTTGTAAAAGAAGAGAGTAAAATTCAACGG-TTTTTTTTGTATAAGGTAAAATTTTAAACATTTAAAAAATAAATAAAACTCTTTGGCTTTTAAAATATAAACAAGGATTAGATACCCTTTTATTTTTAAAAATCGGTTCTTGAGGTAGTAGTTGGTATAATCTTGAAACCTAAAGAATTTGGCGGTATTTAATCTTATCAGAGGAGCTTGTCTGGTAAACGATAACCCCCGGTAGACCCTGCCTTTTTAAAGCTTGTATACCGTCATCTTGGGTTTTTTAAAAAAGCAACTGCTTGCAGGGTTACCAAAAAGTTAGATCCAGGTGCAGTATAAAAAGGACAAGATGAGCTACAATTAGAAAATAAATAGATTTTATTTTGAAAATATATTTAAAAATGGATTTGAATGTAATTAAAGTTTAGTAAGCTTTAATGAGTGGTGTTTTAAATATGCACATATCGCCCGTCACTCTCGGTTT??????????????????????????????????????????????????????????????????????????????????????????????????????????????????????????????????????????????????????????????????????????????????????????????????????????????????????????????????????????????????????????????????????????????????????????????????????????????????????????????????????????????????????????????????????????????????????????????????????????????????????????????????????????????????????????????????????????????????gaactttgtactttgtttttggagcatgagcaggggcagtaggtactgctttaagtataattattcgtacagaattaggacaccctgggggttttattggagatgaccagatttataatgttattgtcacggcccatgcatttgttataattttttttatagttatacctgtaataattggggggtttggtaactgactggttcctttaatgctaggagcccccgatatggcttttccccgtataaataatataagattttgattattacccccttctttaactttacttctgagtagaggcctggtagaaaggggggtgggtacaggttgaactgtttaccctcctttagcaggcaggattgcacacagaggagcttctgtagatttgggaattttttcattacatttagcaggtgcttcttctattttaggggcagtaaattttattacaacagtgattaatatacgggcagcagggatgtctatagatcgggtgcctttgtttgtttgatctgtttttattactgctattttattattgctttcattgcctgtattagcaggggcaatcaccatacttcttactgaccgaaatttaaatacctctttttttgatcccagaggagggggtgatcctattttataccagcatttattt
B06_05  TGAAAGCGAAAAATTTTTGTAAAAGAGGAGAGTAAAATTCAACGGGTTTTTTTTGTATAAGGTAAAATTTTAAACATTTAAAAAATAAATAAAACTCTTTGGCTTTTAAAATATAAACAAGGATTAGATACCCTTTTATTTTTAAAAATCGGTTCTTGAGGTAGTAGTTGGTATAATCTTGAAACCTAAAGAATTTGGCGGTATTTAATCTTATCAGAGGAGCTTGTCTGGTAAACGATAACCCCCGGTAGACCCTGCCTTTTTAAAGCTTGTATACCGTCATCTAGGGTTTTTTAAAAAAGCAACTGCTTGCAGGGTTACCAAAAAGTTAGATCCAGGTGCAGTATAAAAAGGACAAGATGAGCTACAATTAGAAAATAAATAGATTTTATTTTGAAAATATATTTAAAAATGGATTTGAATGTAATTAAAGTTTAGTAAGCTTTAATGAGTAGTGTTTTAAATATGCACATATCGCCCGTCACTCTCGGTTT??????????????????????????????????????????????????????????????????????????????????????????????????????????????????????????????????????????????????????????????????????????????????????????????????????????????????????????????????????????????????????????????????????????????????????????????????????????????????????????????????????????????????????????????????????????????????????????????????????????????????????????????????????????????????????????????????????????????????gaactttgtactttgtttttggagcatgagcaggggcagtaggtactgctttgagtataattattcgtacagaattaggacaccccgggggttttattggagatgaccagatttataatgttattgtcacggcccatgcatttgttataattttttttatagttatacctgtaataattggggggtttggtaactgactggttcctttaatgctaggagcccccgatatggcttttcctcgtataaataatataagattttgattattacccccttctttaactttacttctgagtagaggcctggtagaaagaggggtaggtacaggttgaactgtttaccctcctttagcaggcaggattgcacacagaggagcttctgtagatttgggaattttttcattacatttagcaggtgcttcttctattttaggggcagtaaattttattacaacagtgattaatatacgggcagcagggatgtctatagatcgggtgcctttgtttgtttgatctgtttttattactgctattttattattgctttcattgcctgtattagcaggggcaatcaccatacttcttactgaccgaaatttaaatacctctttttttgatcccagaggagggggtgatcctattttataccagcatttattt
B05_01  ??????????????????????????????????????????????????????????????????????????????????????????????????????????????????????????????????????????????????????????????????????????????????????????????????????????????????????????????????????????????????????????????????????????????????????????????????????????????????????????????????????????????????????????????????????????????????????????????????????????????????????????????????????????????????????????????????????????????????????????????????????????????CGCTTGAATTA-ACTATTTCAGGTAGACTCTGCTCCCTGTATTTATAAAGAGCCGCAGTATTTTAACTGTGCTAAGGTAGCCTAATCATTTGCCTTTTAATTTTAGGATAGTATGAAAGAGCTGACGAGATACCAACTTTTTACTCTCTAAATATGAAATTAGTTATTAAGTAAAAAAACTTAAATAAATTAAAAAGACGACAAGACCCTAGAACCTTATTCATTTAGGCTTTATTAGCTTAATTGTATTTACTGGGGCGGCATCTTTAAAAACAAAAGATACCTTCACATAATGAATGACATAAACCATCTTGAAATAAATAC-AAAAAAGGTACTCTAGGGATAACAGCATAATTTTTTCACAGAGTTCTTATCGTCAAAAAAGATTATGACCTCGATGTTGAATTGAAGTTTCTTCACCTTGCAGCAGAGGTAAAAGAAGGTCTGTTCGACCTTTAATTCTTCgaactttgtactttgtttttggagcatgagcaggggcagtaggcactgctttgagtataattattcgtacagaattaggacaccctgggggttttattggagacgaccagatttataatgttattgtcacggcccatgcatttgttataattttttttatagttatacctgtaataatcggggggtttggtaactggctggttcctttaatgctaggagcccccgatatggcttttcctcgtataaataatataagattttgattattacccccttctttaactttacttctgagtagaggcctggtagaaaggggggtgggtacaggttgaactgtttaccctcctttagcaggcaggattgcacacagaggagcctctgtagatttgggaattttttcattacatttagcaggtgcttcttctattttaggggcagtaaattttattacaacagtgattaatatacgggcagcagggatgtctatagatcgggtgcctttgtttgtttgatctgtttttattactgctattttattattgctttcattgcctgtattagcaggggcaatcaccatacttcttactgaccgaaatttaaatacctctttttttgatcccagaggagggggggatcctattttataccagcatttattt
B05_02  ??????????????????????????????????????????????????????????????????????????????????????????????????????????????????????????????????????????????????????????????????????????????????????????????????????????????????????????????????????????????????????????????????????????????????????????????????????????????????????????????????????????????????????????????????????????????????????????????????????????????????????????????????????????????????????????????????????????????????????????????????????????????CGCTTGAATTA-ACTATTTCAGGTAGACTCTGCTCCCTGTATTTATAAAGAGCCGCAGTATTTTAACTGTGCTAAGGTAGCATAATCATTTGCCTTTTAATTTTAGGATAGTATGAAAGAGCTGACGAGATACCAACTTTTTACTCTCTAAATATGAAATTAGTTATTAAGTAAAAAAACTTAAATAAATTAAAAAGACGACAAGACCCTAGAACCTTATTCATTTAGGCTTTATTAGCTTAATTGTATTTACTGGGGCGGCATCTTTAAAAACAAAAGATACCTTCACATAATGAATGACATAAACCATCTTGAAATAAATAC-AAAAAAGGTACTCTAGGGATAACAGCATAATTTTTTCACAGAGTCCTTATCGTCAAAAAAGATTATGACCTCGATGTTGAATTGAAGTTTCTTCACCTTGCAGCAGAGGTAAAAGAAGGTCTGTTCGACCTTTAATTCTTCgaactttgtactttgtttttggagcatgagcaggggcagtaggtactgctttgagtataattattcgtacagaattaggacaccctgggggttttattggagatgaccagatttataatgttattgtcacggcccatgcatttgttataattttttttatagttatacctgtaataattggagggtttggcaactgactggttcctttaatgctaggagcccccgatatggcttttccccgtataaataatataagattttgattattacccccttctttaactttacttctgagtagaggcctggtagaaagaggggtgggcacaggttgaactgtttaccctcctttagcaggcaggattgcacacagaggagcttctgtagatttgggaattttttcattacatttagcaggtgcttcttctattttaggggcagtaaattttattacaacagtgattaatatacgggcagcagggatgtctatagatcgggtgcctttgtttgtttgatctgtttttattactgctattttattattgctttcattgcctgtattagcaggggcaatcaccatacttcttactgaccgaaatttaaatacctctttttttgatcccagaggagggggtgatcctattttataccagcatttattt
B05_03  TGAAAGCGAAAAATTTTTGTAAAAGAAGAGAGTAAAATTCAATGG-TTTTTTTTGTATAAGGTAAAATTTTAAACATTTAAAAAATAAATAAAACTCTTTGGCTTTTAAAATATAAACAAGGATTAGATACCCTTTTATTTTTAAAAATCGGTTCTTGAGGTAGTAGTTGGTATAATCTTGAAACCTAAAGAATTTGGCGGTATTTAATCTTATCAGAGGAGCTTGTCTGGTAAACGATAACCCCCGGTAGACCCTGCCTTTTTAAAGCTTGTATACCGTCATCTAGGGTTTTTTAAAAAAGCAACTGCTTGCAGGGTTACCAAAAAGTTAGATCCAGGTGCAGTATAAAAAGGACAAGATGAGCTACAATTAGAAAATAAATAGATTTTATTTTGAAAATATATTTAAAAATGGATTTGAATGTAATTAAAGTTTAGTAAGCTTTAATGAGTAGTGTTTTAAATATGCACATATCGCCCGTCACTCTCGGTTTCGCTTGAATTA-ACTATTTCAGGTAGACTCTGCTCCCTGTATTTATAAAGAGCCGCAGTATTTTAACTGTGCTAAGGTAGCATAATCATTTGCCTTTTAATTTTAGGATAGTATGAAAGAGCTGACGAGATACCAACTTTTTACTCTCTAAATATGAAATTAGTTATTAAGTAAAAAAACTTAAATAAATTAAAAAGACGACAAGACCCTAGAACCTTATTCATTTAGGCTTTATTAGCTTAATTGTATTTACTGGGGCGGCATCTTTAAAAACAAAAGATACCTTCACATAATGAATGACATAAACCATCTTGAAATAAATACAAAAAAAGGTACTCTAGGGATAACAGCATAATTTTTTCACAGAGTCCTTATCGTCAAAAAAGATTATGACCTCGATGTTGAATTGAAGTTTCTTCACCTTGCAGCAGAGGTAAAAGAAGGTCTGTTCGACCTTTAATTCTTCgaactttgtactttgtttttggagcatgagcaggggcagtaggcactgctttgagtataattattcgtacagaattaggacaccctgggggttttattggagatgaccagatttataatgttattgtcacggcccatgcatttgttataattttttttatagttatacctgtaataattggggggtttggcaactgactggttcctttaatgctaggagcccccgatatggcttttccccgtataaataatataagattttgattattacccccttctttaactttacttctgagtagaggcctggtagaaagaggggtgggcacaggttgaactgtttaccctcctttagcaggcaggattgcacacagaggagcttctgtagatttgggaattttttcattacatttagcaggtgcttcttctattttaggggcagtaaattttattacaacagtgattaatatacgggcagcagggatgtctatagatcgggtgcctttgtttgtttgatctgtttttattactgctattttattattgctttcattgcctgtattagcaggggcaatcaccatacttcttactgaccgaaatttaaatacctctttttttgatcccagaggagggggtgatcctattttataccagcatttattt
B05_04  TGAAAGCGAAAAATTTTTGTAAAAGAAGAGAGTAAAATTCAACGG-TTTTTTTTGTATAAGGTAAAATTTTAAACATTTAAAAAATAAATAAAACTCTTTGGCTTTTAAAATATAAACAAGGATTAGATACCCTTTTATTTTTAAAAATCGGTTCTTGAGGTAGTAGTTGGTATAATCTTGAAACCTAAAGAATTTGGCGGTATTTAATCTTATCAGAGGAGCTTGTCTGGTAAACGATAACCCCCGGTAGACCCTGCCTTTTTAAAGCTTGTATACCGTCATCTAGGGTTTTTTAAAAAAGCAACTGCTTGCAGGGTTACCAAAAAGTTAGATCCAGGTGCAGTATAAAAAGGACAAGATGAGCTACAATTAGAAAATAAATAGATTTTATTTTGAAAATATATTTAAAAATGGATTTGAATGTAATTAAAGTTTAGTAAGCTTTAATGAGTAGTGTTTTAAATATGCACATATCGCCCGTCACTCTCGGTTTCGCTTGAATTA-ACTATTTCAGGTAGACTCTGCTCCCTGTATTTATAAAGAGCCGCAGTATTTTAACTGTGCTAAGGTAGCATAATCATTTGCCTTTTAATTTTAGGATAGTATGAAAGAGCTGACGAGATACCGACTTTTTACTCTCTAAATATGAAATTAGTTATTAAGTAAGAAAACTTAAATAAATTAAAAAGACGACAAGACCCTAGAACCTTATTCATTTAGGCTTTATTAGCTTAATTGTATTTACTGGGGCGGCATCTTTAAAAACAAAAGATACCTTCACATAATGAATGACATAAACCATCTTGAAATAAATAC-AAAAAAGGTACTCTAGGGATAACAGCATAATTTTTTCACAGAGTCCTTATCGTCAAAAAAGATTATGACCTCGATGTTGAATTGAAGTTTCTTCACCTTGCAGCAGAGGTAAAAGAAGGTCTGTTCGACCTTTAATTCTTCgaactttgtactttgtttttggagcatgagcaggggcagtaggcactgctttgagtataattattcgtacagaattaggacaccctgggggttttattggagatgaccagatttataatgttattgtcacggcccatgcatttgttataattttttttatagttatacctgtaataattggggggtttggcaactgactggttcctttaatgctaggagcccccgatatggcttttccccgtataaataatataagattttgattattacccccttctttaactttacttctgagtagaggcctggtagaaagaggggtgggcacaggttgaactgtttaccctcctttagcaggcaggattgcacacagaggagcttctgtagatttgggaattttttcattacatttagcaggtgcttcttctattttaggggcagtaaattttattacaacagtgattaatatacgggcagcagggatgtctatagatcgggtgcctttgtttgtttgatctgtttttattactgctattttattattgctttcattgcctgtattagcaggggcaatcaccatacttcttactgaccgaaatttaaatacctctttttttgatcccagaggagggggtgatcctattttataccagcatttattt
B05_05  ??????????????????????????????????????????????????????????????????????????????????????????????????????????????????????????????????????????????????????????????????????????????????????????????????????????????????????????????????????????????????????????????????????????????????????????????????????????????????????????????????????????????????????????????????????????????????????????????????????????????????????????????????????????????????????????????????????????????????????????????????????????????CGCTTGAATTA-ACTATTTCAGGTAGACTCTGCTCCCTGTATTTATAAAGAGCCGCAGTATTTTAACTGTGCTAAGGTAGCATAATCATTTGCCTTTTAATTTTAGGATAGTATGAAAGAGCTGACGAGATACCAACTTTTTACTCTCTAAATATGAAATTAGTTATTAAGTAAAAAAACTTAAATAAATTAAAAAGACGACAAGACCCTAGAACCTTATTCATTTAGGCTTTATTAGCTTAATTGTATTTACTGGGGCGGCATCTTTAAAAACAAAAGATACCTTCACATAATGAATGGTATAAACCATCTTGAAATAAATAC-AAAAAAGGTACTCTAGGGATAACAGCATAATTTTTTCACAGAGTCCTTATCGTCAAAAAAGATTATGACCTCGATGTTGAATTGAAGTTTCTTCACCTTGCAGCAGAGGTAAAAGAAGGTCTGTTCGACCTTTAATTCTTCgaactttgtactttgtttttggagcatgagcaggggcagtaggcactgctttgagtataattattcgtacagaattaggacaccctgggggttttattggagatgaccagatttataatgttattgtcacggcccatgcatttgttataattttttttatagttatacctgtaataattggggggtttggtaactgactggttcctttaatgttaggagcccccgatatggcttttccccgtataaataatataagattttgattattacccccttctttaactttacttctgagtagaggcctggtagaaagaggggtgggtacaggttgaactgtttaccctcctttagcaggcaggattgcacacagaggagcttctgtagatttgggaattttttcattacatttagcgggtgcttcttctattttaggggcagtaaattttattacaacagtgattaatatacgggcagcagggatgtctatagatcgagtgcctttgtttgtttgatctgtttttattactgctattttattattgctttcattgcctgtattagcaggggcaatcaccatacttcttactgaccgaaatttaaacacctctttttttgatcccagaggagggggtgatcctattttataccagcatttattt
B01_01  TAAAAGCGAAAAATTTTTGTAAAAGAAGAGAGTAAAATTCAACGG-TTTTTTTTGTATAAGGTAAAATTTTAAACATTTAAAAAATAAATAAAACTCTTTGGCTTTTAAAATATAAACAAGGATTAGATACCCTTTTATTTTTAAAAATCGGTTCTTGAGGTAGTAGTTGGTATAATCTTGAAACCTAAAGAATTTGGCGGTATTTAATCTTATCAGAGGAGCTTGTCTGGTAAACGATAACCCCCGGTAGACCCTGCCTTTTTAAAGCTTGTATACCGTCATCTTGGGTTTTTTAAAAAAGCAACTGCTTGCAGGGTTACCAAAAAGTTAGATCCAGGTGCAGTATAAAAAGGACAAGATGAGCTACAATTAGAAAATAAATAGATTTTATTTTGAAAATATATTTAAAAATGGATTTGAATGTAATTAAAGTTTAGTAAGCTTTAATGAGTGGTGTTTTAAATATGCACATATCGCCCGTCACTCTCGGTTT??????????????????????????????????????????????????????????????????????????????????????????????????????????????????????????????????????????????????????????????????????????????????????????????????????????????????????????????????????????????????????????????????????????????????????????????????????????????????????????????????????????????????????????????????????????????????????????????????????????????????????????????????????????????????????????????????????????????????gaactttgtactttgtttttggagcatgagcaggggcagtaggcactgctttgagtataattattcgtacagaattaggacaccctgggggttttattggagatgaccagatttataatgttattgtcacggcccatgcatttgttataattttttttatagttatacctgtaataattggagggtttggtaactgactggttcctttaatgttaggagcccccgatatggcttttccccgtataaataatataagattttgattactacccccttctttaactttacttctgagtagaggcctggtagaaagaggggtgggtacaggttgaactgtttaccctcctttagcaggcaggattgcacacagaggagcttctgtagatttgggaattttttcattacatttagcaggtgcttcttctattttaggggcagtaaattttattacaacagtgattaatatacgggcagcagggatgtctatagatcgagtgcctttgtttgtttgatctgtttttattactgctattttattattgctttcattgcctgtattagcaggggcaatcaccatacttcttactgaccgaaatttaaatacctctttttttgatcccagaggagggggtgatcctattttataccagcatttattt
B01_02  TAAAAGCGAAAAATTTTTGTAAAAGAAGAGAGTAAAATTCAACGG-TTTTTTTTGTATAAGGTAAAATTTTAAACATTTAAAAAATAAATAAAACTCTTTGGCTTTTAAAATATAAACAAGGATTAGATACCCTTTTATTTTTAAAAATCGGTTCTTGAGGTAGTAGTTGGTATAATCTTGAAACCTAAAGAATTTGGCGGTATTTAATCTTATCAGAGGAGCTTGTCTGGTAAACGATAACCCCCGGTAGACCCTGCCTTTTTAAAGCTTGTATACCGTCATCTTGGGTTTTTTAAAAAAGCAACTGCTTGCAGGGTTACCAAAAAGTTAGATCCAGGTGCAGTATAAAAAGGACAAGATGAGCTACAATTAGAAAATAAATAGATTTTATTTTGAAAATATATTTAAAAATGGATTTGAATGTAATTAAAGTTTAGTAAGCTTTAATGAGTGGTGTTTTAAATATGCACATATCGCCCGTCACTCTCGGTTTCGCTTGAATTA-ACTATTTCAGGTAGACTCTGCTCCCTGTATTTATAAAGAGCCGCAGTATTTTAACTGTGCTAAGGTAGCATAATCATTTGCCTTTTAATTTTAGGATAGTATGAAAGAGCTGACGAGATACCAACTTTTTACTCTCTAAATATGAAATTAGTTATTAAGTAAAAAAACTTAAATAAATTAAAAAGACGACAAGACCCTAGAACCTTATTCATTTAGGCTTTATTAGCTTAATTGTATTTACTGGGGCGGCATCTTTAAAAACAAAAGATACCTTCACATAATGAATGGCATAAACCATCTTGAAATAAATAC-AAAAAAGGTACTCTAGGGATAACAGCATAATTTTTTCACAGAGTCCTTATCGTCAAAAAAGATTATGACCTCGATGTTGAATTGAAGTTTCTTCACCTTGCAGCAGAGGTAAAAGAAGGTCTGTTCGACCTTTAATTCTTCgaactttgtactttgtttttggagcatgagcaggggcagtaggcactgctttgagtataattattcgtacagaattaggacaccctgggggttttattggagatgaccagatttataatgttattgtcacggcccatgcatttgttataattttttttatagttatacctgtaataattggagggtttggtaactgactggttcctttaatgttaggagcccccgatatggcttttccccgtataaataatataagattttgattattacccccttctttaactttacttctgagtagaggcctggtagaaagaggggtgggtacaggttgaactgtttaccctcctttagcaggcaggattgcacacagaggagcttctgtagatttgggaattttttcattacatttagcaggtgcttcttctattttaggggcagtaaattttattacaacagtgattaatatacgggcagcagggatgtctatagatcgagtgcctttgtttgtttgatctgtttttattactgctattttattattgctttcattgcctgtattagcaggggcaatcaccatacttcttactgaccgaaatttaaatacctctttttttgatcccagaggagggggtgatcctattttataccagcatttattt
B01_03  TAAAAGCGAAAAATTTTTGTAAAAGAAGAGAGTAAAATTCAACGG-TTTTTTTTGTATAAGGTAAAATTTTAAACATTTAAAAAATAAATAAAACTCTTTGGCTTTTAAAATATAAACAAGGATTAGATACCCTTTTATTTTTAAAAATCGGTTCTTGAGGTAGTAGTTGGTATAATCTTGAAACCTAAAGAATTTGGCGGTATTTAATCTTATCAGAGGAGCTTGTCTGGTAAACGATAACCCCCGGTAGACCCTGCCTTTTTAAAGCTTGTATACCGTCATCTTGGGTTTTTTAAAAAAGCAACTGCTTGCAGGGTTACCAAAAAGTTAGATCCAGGTGCAGTATAAAAAGGACAAGATGAGCTACAATTAGAAAATAAATAGATTTTATTTTGAAAATATATTTAAAAATGGATTTGAATGTAATTAAAGTTTAGTAAGCTTTAATGAGTGGTGTTTTAAATATGCACATATCGCCCGTCACTCTCGGTTTCGCTTGAATTA-ACTATTTCAGGTAGACTCTGCTCCCTGTATTTATAAAGAGCCGCAGTATTTTAACTGTGCTAAGGTAGCATAATCATTTGCCTTTTAATTTTAGGATAGTATGAAAGAGCTGACGAGATACCAACTTTTTACTCTCTAAATATGAAATTAGTTATTAAGTAAAAAAACTTAAATAAATTAAAAAGACGACAAGACCCTAGAACCTTATTCATTTAGGCTTTATTAGCTTAATTGTATTTACTGGGGCGGCATCTTTAAAAACAAAAGATACCTTCACATAATGAATGGCATAAACCATCTTGAAATAAATAC-AAAAAAGGTACTCTAGGGATAACAGCATAATTTTTTCACAGAGTCCTTATCGTCAAAAAAGATTATGACCTCGATGTTGAATTGAAGTTTCTTCACCTTGCAGCAGAGGTAAAAGAAGGTCTGTTCGACCTTTAATTCTTCgaactttgtactttgtttttggagcatgagcaggggcagtaggcactgctttgagtataattattcgtacagaattaggacaccctgggggttttattggagatgaccagatttataatgttattgtcacggcccatgcatttgttataattttttttatagttatacctgtaataattggagggtttggtaactgactggttcctttaatgttaggagcccccgatatggcttttccccgtataaataatataagattttgattattacccccttctttaactttacttctgagtagaggcctggtagaaagaggggtgggtacaggttgaactgtttaccctcctttagcaggcaggattgcacacagaggagcttctgtagatttgggaattttttcattacatttagcaggtgcttcttctattttaggggcagtaaattttattacaacagtgattaatatacgggcagcagggatgtctatagatcgagtgcctttgtttgtttgatctgtttttattactgctattttattattgctttcattgcctgtattagcaggggcaatcaccatacttcttactgaccgaaatttaaatacctctttttttgatcccagaggagggggtgatcctattttataccagcatttattt
B01_04  TAAAAGCGAAAAATTTTTGTAAAAGAAGAGAGTAAAATTCAACGG-TTTTTTTTGTATAAGGTAAAATTTTAAACATTTAAAAAATAAATAAAACTCTTTGGCTTTTAAAATATAAACAAGGATTAGATACCCTTTTATTTTTAAAAATCGGTTCTTGAGGTAGTAGTTGGTATAATCTTGAAACCTAAAGAATTTGGCGGTATTTAATCTTATCAGAGGAGCTTGTCTGGTAAACGATAACCCCCGGTAGACCCTGCCTTTTTAAAGCTTGTATACCGTCATCTTGGGTTTTTTAAAAAAGCAACTGCTTGCAGGGTTACCAAAAAGTTAGATCCAGGTGCAGTATAAAAAGGACAAGATGAGCTACAATTAGAAAATAAATAGATTTTATTTTGAAAATATATTTAAAAATGGATTTGAATGTAATTAAAGTTTAGTAAGCTTTAATGAGTGGTGTTTTAAATATGCACATATCGCCCGTCACTCTCGGTTTCGCTTGAATTA-ACTATTTCAGGTAGACTCTGCTCCCTGTATTTATAAAGAGCCGCAGTATTTTAACTGTGCTAAGGTAGCATAATCATTTGCCTTTTAATTTTAGGATAGTATGAAAGAGCTGACGAGATACCAACTTTTTACTCTCTAAATATGAAATTAGTTATTAAGTAAAAAAACTTAAATAAATTAAAAAGACGACAAGACCCTAGAACCTTATTCATTTAGGCTTTATTAGCTTAATTGTATTTACTGGGGCGGCATCTTTAAAAACAAAAGATACCTTCACATAATGAATGACATAAACCATCTTGAAATAAATACAAAAAAAGGTACTCTAGGGATAACAGCATAATTTTTTCACAGAGTCCTTATCGTCAAAAAAGATTATGACCTCGATGTTGAATTGAAGTTTCTTCACCTTGCAGCAGAGGTAAAAGAAGGTCTGTTCGACCTTTAATTCTTCgaactttgtactttgtttttggagcatgagcaggggcagtaggcactgctttgagtataattattcgtacagaattaggacaccctgggggttttattggagatgaccagatttataatgttattgtcacggcccatgcatttgttataattttttttatagttatacctgtgataattggggggtttggtaactgactggttcctttaatgctaggagcccccgatatggcttttccccgtataaataatataagattttgattattacccccttctttaactttacttctgagtagaggcctggtagaaagaggggtaggtacaggttgaactgtttaccctcctttagcaggcaggattgcacacagaggagcttctgtagatttgggaattttttcattacatttagcaggtgcttcttctattttaggggcagtaaattttattacaacagtgattaatatacgggcagcagggatgtctatagatcgggtgcctttgtttgtttgatctgtttttattactgctattttattattgctttcattgcctgtattagcaggggcaatcaccatacttcttactgaccgaaatttaaatacctctttttttgatcccagaggagggggtgatcctattttataccagcatttattt
B01_05  TAAAAGCGAAAAATTTTTGTAAAAGAAGAGAGTAAAATTCAACGG-TTTTTTTTGTATAAGGTAAAATTTTAAACATTTAAAAAATAAATAAAACTCTTTGGCTTTTAAAATATAAACAAGGATTAGATACCCTTTTATTTTTAAAAATCGGTTCTTGAGGTAGTAGTTGGTATAATCTTGAAACCTAAAGAATTTGGCGGTATTTAATCTTATCAGAGGAGCTTGTCTGGTAAACGATAACCCCCGGTAGACCCTGCCTTTTTAAAGCTTGTATACCGTCATCTTGGGTTTTTTAAAAAAGCAACTGCTTGCAGGGTTACCAAAAAGTTAGATCCAGGTGCAGTATAAAAAGGACAAGATGAGCTACAATTAGAAAATAAATAGATTTTATTTTGAAAATATATTTAAAAATGGATTTGAATGTAATTAAAGTTTAGTAAGCTTTAATGAGTGGTGTTTTAAATATGCACATATCGCCCGTCACTCTCGGTTTCGCTTGAATTA-ACTATTTCAGGTAGACTCTGCTCCCTGTATTTATAAAGAGCCGCAGTATTTTAACTGTGCTAAGGTAGCATAATCATTTGCCTTTTAATTTTAGGATAGTATGAAAGAGCTGACGAGATACCAACTTTTTACTCTCTAAATATGAAATTAGTTATTAAGTAAAAAAACTTAAATAAATTAAAAAGACGACAAGACCCTAGAACCTTATTCATTTAGTCTTTATTAGCTTAATTGTATTTACTGGGGCGGCATCTTTAAAAACAAAAGATACCTTCACATAATGAATGGCATAAACCATCTTGAAATAAATAC-AAAAAAGGTACTCTAGGGATAACAGCATAATTTTTTCACAGAGTCCTTATCGTCAAAAAAGATTATGACCTCGATGTTGAATTGAAGTTTCTTCACCTTGCAGCAGAGGTAAAAGAAGGTCTGTTCGACCTTTAATTCTTCgaactttgtactttgtttttggagcatgagcaggggcagtaggcactgctttgagtataattattcgtacagaattaggacaccctgggggttttattggagatgaccagatttataatgttattgtcacggcccatgcatttgttataattttttttatagttatacctgtaataattggagggtttggtaactgactggttcctttaatgttaggagcccccgatatggcttttccccgtataaataatataagattttgattactacccccttctttaactttacttctgagtagaggcctggtagaaagaggggtgggtacaggttgaactgtttaccctcctttagcaggcaggattgcacacagaggagcttctgtagatttgggaattttttcattacatttagcaggtgcttcttctattttaggggcagtaaattttattacaacagtgattaatatacgggcagcagggatgtctatagatcgagtgcctttgtttgtttgatctgtttttattactgctattttattattgctttcattgcctgtattagcaggggcaatcaccatacttcttactgaccgaaatttaaatacctctttttttgatcccagaggagggggtgatcctattttataccagcatttattt
B02_01  TAAGAGCGAAAAATTTCTATAAAAGAAAAGAGTAAAATTCAACTGGTTTTTTTTGTATAAGGTAAAATTTTAAACATTTAAAAAATAAACAAAACTCTTTGGCTTTTAAAATATAAACAAGGATTAGATACCCTTTTATTTTTAAAAATCGGTTCTTGAGGTAGTAGTTGATATAATCTTGAAACCTAAAGAATTTGGCGGTATTTAATCTTATCAGAGGAGCTTGTCTGGTAAACGATAACCCCCGGTAGACCCTGCCTTTTTAAAGCTTGTATACCGTCATCTTGGGTTTTTTAAAAAAACAACTGCTTACAGGGTTACCAAAAAGTTAGATCCAGGTGCAGTATAGAAAGGACAAGATGAGCTACAATTAGAAAATAAATAGATCTTATTTTGAAAATATATTTAAAAACGGATTTGAATGTAATTAAGGTTTAGTAAGCTTTAATGAGTAGTGTTTTAAATATGCACATATCGCCCGTCACTCTCGGTTTCGCTTGAATTA-ATTATTTCAAGTAGACTCTGCTCCCTGTACTTATAAAGAGCCGCAGTATTTTAACTGTGCTAAGGTAGCATAATCATTTGCCTTTTAATTTGAGGATAGTATGAAAGAGCTGACGAGATACCAACTTTTTACTCTCTAAATATGAAATTAGTCATTAAGTAAAAAAACTTAAATAAATTAAAAAGACGACAAGACCCTAGAACCTTATTCATTTAGGTTTCACTAGCTTAATTGTATTTGCTGGGGTGGCATCTTTAAAAACAAAAGATACCTTCACATAATGAATGGTATAAATCATCTTATAATAAATACAAAAAAAGGTACTCTAGGGATAACAGCATAATTTTTTCACAGAGTTCTTATCGTCAAAAAAGATTATGACCTCGATGTTGAATTGAAGTTTCTTCACCTTGCAGCAGAGGTAAAAGAAGGTCTGTTCGACCTTTACTTCTTCgaactttgtactttgtttttggagcatgagcaggagcagtaggtactgccttgagtataattatccgtacggagttaggacaccccggaggttttattggagatgatcagatttataatgttattgtcacagcacatgcatttgttataattttttttatagttatacctgtaataattggaggatttggtaactggttggttcctttaatattaggggccccagatatggcttttccccgtataaataatataagtttttggttattacccccttctttaactttacttttaagtagaggtctggtagaaagaggggtaggtacaggttgaactgtttatcctcctttagcaggcaggattgcgcataggggagcctctgtagatttagggattttttcgttacatttagcaggtgcttcctctattttaggggcagtaaattttattacaacagtgattaatatacgggcagcagggatatctatggatcgggtacctttgtttgtttgatctgtttttattactgctattttattattactttcattacctgtattagcaggggcaattaccatgcttcttactgatcggaatttaaatacctctttttttgatcctagaggaggaggggatcctattttataccagcatttattt
B02_02  TAAAAGCGAAAAATTTTTGTAAAAGAAAAGAGTAAAATTCAACGG-TTTTTTTTGTATAAGGTAAAATTTTAAACATTTAAAAAATAAATAAAACTCTTTGGCTTTTAAAATATAAACAAGGATTAGATACCCTTTTATTTTTAAAAATCGGTTCTTGAGGTAGTAGTTGGTATAATCTTGAAACCTAAAGAATTTGGCGGTATTTAATCTTATCAGAGGAGCTTGTCTGGTAAACGATAACCCCCGGTAGACCCTGCCTTTTTAAAGCTTGTATACCGTCATCTTGGGTTTTTTAAAAAAGCAACTGCTTGCAGGGTTACCAAAAAGTTAGATCCAGGTGCAGTATAAAAAGGACAAGATGAGCTACAATTAGAAAATAAATAGATTTTATTTTGAAAATATATTTAAAAATGGATTTGAATGTAATTAAAGTTTAGTAAGCTTTAATGAGTGGTGTTTTAAATATGCACATATCGCCCGTCACTCTCGGTTTCGCTTGAATTA-ACTATTTCAGGTAGACTCTGCTCCCTGTATTTATAAAGAGCCGCAGTATTTTAACTGTGCTAAGGTAGCATAATCATTTGCCTTTTAATTTTAGGATAGTATGAAAGAGCTGACGAGATACCAACTTTTTACTCTCTAAATATGAAATTAGTTATTAAGTAAAAAAACTTAAATAAATTAAAAAGACGACAAGACCCTAGAACCTTATTCATTTAGGCTTTATTAACTTAATTGTATTTACTGGGGCGGCATCTTTAAAAACAAAAGATACCTTCACATAATGAATGACATAAACCATCTTGAAATAAATAC-AAAAAAGGTACTCTAGGGATAACAGCATAATTTTTTCACAGAGTCCTTATCGTCAAAAAAGATTATGACCTCGATGTTGAATTGAAGTTTCTTCACCTTGCAGCAGAGGTAAAAGAAGGTCTGTTCGACCTTTAATTCTTCgaactttgtactttgtttttggagcatgagcaggggcagtaggcactgctttgagtataattattcgtacagaattaggacaccctgggggttttattggagatgaccagatttataatgttattgtcacggcccatgcatttgttataattttttttatagttatacctgtaataattggggggtttggtaactgactggttcctttaatgctaggagcccccgatatggcttttccccgtataaataatataagattttgattattacccccttctttaactttacttctgagtagaggcctggtagaaagaggggtgggtacaggttgaactgtttaccctcctttagcaggcaggattgcacacagaggagcttctgtagatttgggaattttttcattacatttagcaggtgcttcttctattttaggggcagtaaattttattacaacagtgattaatatacgggcagcagggatgtctatagatcgggtgcctttgtttgtttgatctgtttttattactgctattttattattgctttcattgcccgtattagcaggggcaatcaccatacttcttactgaccgaaatttaaatacctctttttttgatcccagaggagggggtgatcctattttataccagcatttattt
B02_03  TGAAAGCGAAAAATTTTTGTAAAAGAAGAGAGTAAAATTCAACGG-TTTTTTTTGTATAAGGTAAAATTTTAAACATTTAAAAAATAAATAAAACTCTTTGGCTTTTAAAATATAAACAAGGATTAGATACCCTTTTATTTTTAAAAATCGGTTCTTGAGGTAGTAGTTGGTATAATCTTGAAACCTAAAGAATTTGGCGGTATTTAATCTTATCAGAGGAGCTTGTCTGGTAAACGATAACCCCCGGTAGACCCTGCCTTTTTAAAGCTTGTATACCGTCATCTAGGGTTTTTTAAAAAAGCAACTGCTTGCAGGGTTACCAAAAAGTTAGATCCAGGTGCAGTATAAAAAGGACAAGATGAGCTACAATTAGAAAATAAATAGATTTTATTTTGAAAATATATTTAAAAATGGATTTGAATGTAATTAAAGTTTAGTAAGCTTTAATGAGTAGTGTTTTAAATATGCACATATCGCCCGTCACTCTCGGTTTCGCTTGAATTA-ACTATTTCAGGTAGACTCTGCTCCCTGTATTTATAAAGAGCCGCAGTATTTTAACTGTGCTAAGGTAGCATAATCATTTGCCTTTTAATTTTAGGATAGTATGAAAGAGCTGACGAGATACCGACTTTTTACTCTCTAAATATGAAATTAGTTATTAAGTAAGAAAACTTAAATAAATTAAAAAGACGACAAGACCCTAGAACCTTATTCATTTAGGCTTTATTAGCTTAATTGTATTTACTGGGGCGGCATCTTTAAAAACAAAAGATACCTTCACATAATGAATGACATAAACCATCTTGAAATAAATAC-AAAAAAGGTACTCTAGGGATAACAGCATAATTTTTTCACAGAGTCCTTATCGTCAAAAAAGATTATGACCTCGATGTTGAATTGAAGTTTCTTCACCTTGCAGCAGAGGTAAAAGAAGGTCTGTTCTACCTTTACTTCTTCgaactttgtactttgtttttggagcatgagcaggggcagtaggcactgctttgagtataattattcgtacagaattaggacaccctgggggttttattggagatgaccagatttataatgttattgtcacggcccatgcatttgttataattttttttatagttatacctgtaataattggggggtttggcaactgactggttcctttaatgctaggagcccccgatatggcttttccccgtataaataatataagattttgattattacccccttctttaactttacttctgagtagaggcctggtagaaagaggggtgggcacaggttgaactgtttaccctcctttagcaggcaggattgcacacagaggagcttctgtagatttgggaattttttcattacatttagcaggtgcttcttctattttaggggcagtaaattttattacaacagtgattaatatacgggcagcagggatgtctatagatcgggtgcctttgtttgtttgatctgtttttattactgctattttattattgctttcattgcctgtattagcaggggcaatcaccatacttcttactgaccgaaatttaaatacctctttttttgatcccagaggagggggtgatcctattttataccagcatttattt
B02_04  TAAAAGCGAAAAATTTTTGTAAAAGAAGAGAGTAAAATTCAACGG-TTTTTTTTGTATAAGGTAAAATTTTAAACATTTAAAAAATAAATAAAACTCTTTGGCTTTTAAAATATAAACAAGGATTAGATACCCTTTTATTTTTAAAAATCGGTTCTTGAGGTAGTAGTTGGTATAATCTTGAAACCTAAAGAATTTGGCGGTATTTAATCTTATCAGAGGAGCTTGTCTGGTAAACGATAACCCCCGGTAGACCCTGCCTTTTTAAAGCTTGTATACCGTCATCTTGGGTTTTTTAAAAAAGCAACTGCTTGCAGGGTTACCAAAAAGTTAGATCCAGGTGCAGTATAAAAAGGACAAGATGAGCTACAATTAGAAAATAAATAGATTTTATTTTGAAAATATATTTAAAAATGGATTTGAATGTAATTAAAGTTTAGTAAGCTTTAATGAGTGGTGTTTTAAATATGCACATATCGCCCGTCACTCTCGGTTTCGCTTGAATTA-ACTATTTCAGGTAGACTCTGCTCCCTGTATTTATAAAGAGCCGCAGTATTTTAACTGTGCTAAGGTAGCATAATCATTTGCCTTTTAATTTTAGGATAGTATGAAAGAGCTGACGAGATACCAACTTTTTACTCTCTAAATATGAAATTAGTTATTAAGTAAAAAAACTTAAATAAATTAAAAAGACGACAAGACCCTAGAACCTTATTCATTTAGGCTTTATTAGCTTAATTGTATTTACTGGGGCGGCATCTTTAAAAACAAAAGATACCTTCACATAATGAATGACATAAACCATCTTGAAATAAATAT-AAAAAAGGTACTCTAGGGATAACAGCATAATTTTTTCACAGAGTCCTTATCGTCAAAAAAGATTATGACCTCGATGTTGAATTGAAGTTTCTTCACCTTGCAGCAGAGGTAAAAGAAGGTCTGTTCTACCTTTACTTCTTCgaactttgtactttgtttttggagcatgagcaggggcagtaggtactgctttgagtataattattcgtacagaattaggacaccccgggggttttattggagatgaccagatttataatgttattgtcacggcccatgcatttgttataattttttttatagttatacctgtaataattggggggtttggtaactgattggttcctttaatgctaggagcccccgatatggcttttcctcgtataaataatataagattttgattattacccccttctttaactttacttctgagtagaggcctggtagaaagaggggtaggtacaggttgaactgtttaccctcctttagcaggcaggattgcacacagaggagcttctgtagatttgggaattttttcattacatttagcaggtgcttcttctattttaggggcagtaaattttattacaacagtgattaatatacgggcagcagggatgtctatagatcgggtgcctttgtttgtttgatctgtttttattactgctattttattattgctttcattgcctgtattagcaggggcaatcactatacttcttactgaccgaaatttaaatacctctttttttgatcccagaggagggggtgatcctattttataccagcatttattt
B02_05  TAAAAGCGAAAAATTTTTGTAAAAGAAGAGAGTAAAATTCAACGGTTTTTTTTTGTATAAGGTAAAATTTTAAACATTTAAAAAATAAATAAAACTCTTTGGCTTTTAAAATATAAACAAGGATTAGATACCCTTTTATTTTTAAAAATCGGTTCTTGAGGTAGTAGTTGGTATAATCTTGAAACCTAAAGAATTTGGCGGTATTTAATCTTATCAGAGGAGCTTGTCTGGTAAACGATAACCCCCGGTAGACCCTGCCTTTTTAAAGCTTGTATACCGTCATCTTGGGTTTTTTAAAAAAGCAACTGCTTGCAGGGTTACCAAAAAGTTAGATCCAGGTGCAGTATAAAAAGGACAAGATGAGCTACAATTAGAAAATAAATAGATTTTATTTTGAAAATATATTTAAAAATGGATTTGAATGTAATTAAAGTTTAGTAAGCTTTAATGAGTGGTGTTTTAAATATGCACATATCGCCCGTCACTCTCGGTTTCGCTTGAATTA-ACTATTTCAGGTAGACTCTGCTCCCTGTATTTATAAAGAGCCGCAGTATTTTAACTGTGCTAAGGTAGCATAATCATTTGCCTTTTAATTTTAGGATAGTATGAAAGAGCTGACGAGATACCAACTTTTTACTCTCTAAATATGAAATTAGTTATTAAGTAAAAAAACTTAAATAAATTAAAAAGACGACAAGACCCTAGAACCTTATTCATTTAGGCTTTATTAGCTTAATTGTATTTACTGGGGCGGCATCTTTAAAAACAAAAGATACCTTCACATAATGAATGATATAAACCATCTTGAAATAAATAT-AAAAAAGGTACTCTAGGGATAACAGCATAATTTTTTCACAGAGTCCTTATCGTCAAAAAAGATTATGACCTCGATGTTGAATTGAAGTTTCTTCACCTTGCAGCAGAGGTAAAAGAAGGTCTGTTCTACCTTTACTTCTTCgaactttgtactttgtttttggagcatgagcaggggcagtaggtactgctttgagtataattattcgtacagaattaggacaccccgggggttttattggagatgaccagatttataatgttattgtcacggcccatgcatttgttataattttttttatagttatacctgtaataattggggggtttggtaactgactggttcctttaatgctaggagcccccgatatggcttttcctcgtataaataatataagattttgattattacccccttctttaactttacttctgagtagaggcctggtagaaagaggggtaggtacaggttgaactgtttaccctcctttagcaggcaggattgcacacagaggagcttctgtagatttgggaattttttcattacatttagcaggtgcttcttctattttaggggcagtaaattttattacaacagtgattaatatacgggcagcagggatgtctatagatcgggtgcctttgtttgtttgatctgtttttattactgctattttattattgctttcattgcctgtattagcaggggcaatcaccatacttcttactgaccgaaatttaaatacctctttttttgatcccagaggagggggtgatcctattttataccagcatttattt
B03_01  TAAAAGCGAAAAATTTTTGTAAAAGAAGAGAGTAAAATTCAACGGGTTTTTTTTGTATAAGGTAAAATTTTAAACATTTAAAAAATAAATAAAACTCTTTGGCTTTTAAAATATAAACAAGGATTAGATACCCTTTTATTTTTAAAAATCGGTTCTTGAGGTAGTAGTTGGTATAATCTTGAAACCTAAAGAATTTGGCGGTATTTAATCTTATCAGAGGAGCTTGTCTGGTAAACGATAACCCCCGGTAGACCCTGCCTTTTTAAAGCTTGTATACCGTCATCTAGGGTTTTTTAAAAAAGCAACTGCTTGCAGGGTTACCAAAAAGTTAGATCCAGGTGCAGTATAAAAAGGACAAGATGAGCTACAATTAGAAAATAAATAGATTTTATTTTGAAAATATATTTAAAAATGGATTTGAATGTAATTAAAGTTTAGTAAGCTTTAATGAGTAGTGTTTTAAATATGCACATATCGCCCGTCACTCTCGGTTTCGCTTGAATTA-ACTATTTCAGGTAGACTCTGCTCCCTGTATTTATAAAGAGCCGCAGTATTTTAACTGTGCTAAGGTAGCATAATCATTTGCCTTTTAATTTTAGGATAGTATGAAAGAGCTGACGAGATATCAACTTTTTACTCTCTAAATATGAAATTAGTTATTAAGTAAAAAAACTTAAATAAATTAAAAAGACGACAAGACCCTAGAACCTTATTCATTTAGGCTTTATTAGCTTAATTGTATTTACTGGGGCGGCATCTTTAAAAACAAAAGATACCTTCACATAATGAATGATATAAACCATCTTGAAATAAATAC-AAAAAAGGTACTCTAGGGATAACAGCATAATTTTTTCACAGAGTCCTTATCGTCAAAAAAGATTATGACCTCGATGTTGAATTGAAGTTTCTTCACCTTGCAGCAGAGGTAAAAGAAGGTCTGTTCGACCTTTAATTCTTCgaactttgtactttgtttttggagcatgagcaggggcagtaggcactgctttgagtataattattcgtacagaattaggacaccctgggggttttattggagatgaccagatttataatgttattgtcacggcccatgcatttgttataattttttttatagttatacctgtaataattggggggtttggtaactgactggttcctttaatgctaggagcccccgatatggcttttccccgtataaataatataagattttgattattacccccttctttaactttacttctgagtagaggcctggtagaaagaggggtgggcacaggttgaactgtttaccctcctttagcaggcaggattgcacacagaggagcttctgtagatttgggaattttttcattacatttagcaggtgcttcttctattttaggggcagtaaattttattacaacagtgattaatatacgggcagcagggatgtctatagatcgggtgcctttgtttgtttgatctgtttttattactgctattttattattgctttcattgcctgtattagcaggggcaatcaccatacttcttactgatcgaaatttaaatacctctttttttgatcccagaggagggggtgatcctattttataccagcatttattt
B03_02  TAAAAGCGAAAAATTTTTGTAAAAGAAGAGAGTAAAATTCAACGGGTTTTTTTTGTATAAGGTAAAATTTTAAACATTTAAAAAATAAATAAAACTCTTTGGCTTTTAAAATATAAACAAGGATTAGATACCCTTTTATTTTTAAAAATCGGTTCTTGAGGTAGTAGTTGGTATAATCTTGAAACCTAAAGAATTTGGCGGTATTTAATCTTATCAGAGGAGCTTGTCTGGTAAACGATAACCCCCGGTAGACCCTGCCTTTTTAAAGCTTGTATACCGTCATCTAGGGTTTTTTAAAAAAGCAACTGCTTGCAGGGTTACCAAAAAGTTAGATCCAGGTGCAGTATAAAAAGGACAAGATGAGCTACAATTAGAAAATAAATAGATTTTATTTTGAAAATATATTTAAAAATGGATTTGAATGTAATTAAAGTTTAGTAAGCTTTAATGAGTAGTGTTTTAAATATGCACATATCGCCCGTCACTCTCGGTTTCGCTAGAATTA-ACTATTTCAGGTAGACTCTGCTCCCTGTATTTATAAAGAGCCGCAGTATTTTAACTGTGCTAAGGTAGCATAATCATTTGCCTTTTAATTTTAGGATAGTATGAAAGAGCTGACGAGATATCAACTTTTTACTCTCTAAATATGAAATTAGTTATTAAGTAAAAAAACTTAAATAAATTAAAAAGACGACAAGACCCTAGAACCTTATTCATTTAGGCTTTATTAGCTTAATTGTATTTACTGGGGCGGCATCTTTAAAAACAAAAGATACCTTCACATAATGAATGATATAAACCATCTTGAAATAAATAC-AAAAAAGGTACTCTAGGGATAACAGCATAATTTTTTCACAGAGTCCTTATCGTCAAAAAAGATTATGACCTCGATGTTGAATTGAAGTTTCTTCACCTTGCAGCAGAGGTAAAAGAAGGTCTGTTCGACCTTTAATTCTTCgaactttgtactttgtttttggagcatgagcaggggcagtaggcactgctttgagtataattattcgtacagaattaggacaccctgggggttttattggagatgaccagatttataatgttattgtcacggcccatgcatttgttataattttttttatagttatacctgtaataattggggggtttggtaactgactggttcctttaatgctaggagcccccgatatggcttttccccgtataaataatataagattttgattattacccccttctttaactttacttctgagtagaggcctggtagaaagaggggtgggcacaggttgaactgtttaccctcctttagcaggcaggattgcacacagaggagcttctgtagatttgggaattttttcattacatttagcaggtgcttcttctattttaggggcagtaaattttattacaacagtgattaatatacgggcagcagggatgtctatagatcgggtgcctttgtttgtttgatctgtttttattactgctattttattattgctttcattgcctgtattagcaggggcaatcaccatacttcttactgatcgaaatttaaatacctctttttttgatcccagaggagggggtgatcctattttataccagcatttattt
B03_03  TAAAAGCGAAAAATTTTTATAAAAGAAGAGAGTAAAATTCAACTGGTTTTTTTTGTATAAGGTAAAATTTTAAACATTTAAAAAATAAATAAAACTCTTTGGCTTTTAAAATATAAACAAGGATTAGATACCCTTTTATTTTTAAAAATCGGTTCTTGAGGTAGTAGTTGGTATAATCTTGAAACCTAAAGAATTTGGCGGTATTTAATCTTATCAGAGGAGCTTGTCTGGTAAACGATAACCCCCGGTAAACCCTACCTTTTTAAAGCTTGTATACCGTCATCTTGGGTTTTTTAAAAAAGCAACTGCTTGCAGGGTTACCAAAAAGTTAGATCCAGGTGCAGTATAGAAAGGACAAGATGAGCTACAATTAGAAAATAAATAGATTTTATTTTGAAAATATATTTAAAAATGGATTTGAATGTAATTAAAGTTTAGTAAGCTTTAATGAGTGGTGTTTTAAATATGCACATATCGCCCGTCACTCTCGGTTTCGCTTGAATTA-ACTATTTCAGGTAGACTCTGCTCCCTGTATTTATAAAGAGCCGCAGTATTTTAACTGTGCTAAGGTAGCATAATCATTTGCCTTTTAATTTTAGGATAGTATGAAAGAGCTGACGAGATACCAACTTTTTACTCTCTGAATATGAAATTAGTTATTAAGTAAAAAAACTTAAATAAATTAAAAAGACGACAAGACCCTAGAACCTTATTCATTTAGGCTTTATTAGCTTGATTGTATTTACTGGGGCGGCATCTTTAAAAACAAAAGATACCTTCACATAATGAATGGTATAAACCATCTTGAAATAAATAC-AAAAAAGGTACTCTAGGGATAACAGCATAATTTTTTCACAGAGTCCTTATCGTCAAAAAAGATTATGACCTCGATGTTGAATTGAAGTTTCTTCACCTTGCAGCAAAGGTAAAAGAAGGTCTGTTCGACCTTTAATTCTTCgaactttgtactttgtttttggagcatgagcaggggcagtaggcactgctttgagtataattattcgtacagaattaggacaccccgggggttttattggagatgaccagatttataatgttattgtcacggcccatgcatttgttataattttttttatagttatacctgtaataattggagggtttggtaactggctggtacctttaatgctaggagcccccgatatggcttttcctcgcataaataatataagattttggttattacccccttctttaactttacttctgagtagaggcctggtagaaagaggggtgggtacaggttgaactgtttaccctcctttagcaggcaggattgcacacagaggagcctctgtagatttaggaattttttcattacatttagcaggtgcttcttctattttaggggcagtaaattttattacaacagtgattaatatacgggcagcagggatgtctatagatcgggtacctttgtttgtttgatctgtttttattactgctattttattattgctttcattgcctgtattagcaggggcaatcaccatacttcttactgaccgaaatttaaacacctctttttttgatcctagaggagggggtgatcctattttataccagcatttattt
B03_04  TAAAAGCGAAAAATTTTTGTAAAAGAAGAGAGTAAAATTCAACGGGTTTTTTTTGTATAAGGTAAAATTTTAAACATTTAAAAAATAAATAAAACTCTTTGGCTTTTAAAATATAAACAAGGATTAGATACCCTTTTATTTTTAAAAATCGGTTCTTGAGGTAGTAGTTGGTATAATCTTGAAACCTAAAGAATTTGGCGGTATTTAATCTTATCAGAGGAGCTTGTCTGGTAAACGATAACCCCCGGTAGACCCTGCCTTTTTAAAGCTTGTATACCGTCATCTAGGGTTTTTTAAAAAAGCAACTGCTTGCAGGGTTACCAAAAAGTTAGATCCAGGTGCAGTATAAAAAGGACAAGATGAGCTACAATTAGAAAATAAATAGATTTTATTTTGAAAATATATTTAAAAATGGATTTGAATGTAATTAAAGTTTAGTAAGCTTTAATGAGTAGTGTTTTAAATATGCACATATCGCCCGTCACTCTCGGTTT--------------------AGGTAGACTCTGCTCCCCGTATTTATAAAGAGCCGCAGTATTTTAAC--TGCTAAGGTAGCATAATCATTTGCCTTTTAATTTTAGGATAGTATGAAAGAGCTGACGAGATATCAACTTTTTACTCTCTAAATATGAAATTAGTTATTAAGTAAAAAAACTTAAATAAATTAAAAAGACGACAAGACCCTAGAACCTTATTCATTTAGGCTTTATTAGCTTAATTGTATTTACTGGGGCGGCATCTTTAAAAACAAAAGATACCTTCACATAATGAATGATATAAACCATCTTGAAATAAATAC-AAAAAAGGTACTCTAGGGATAACAGCATAATTTTTTCACAGAGTCCTTATCGTCAAAAAAGATTATGACCTCGATGTTGAAT-----------------------------------------------------------gaactttgtactttgtttttggagcatgagcaggggcagtaggcactgctttgagtataattattcgtacagaattaggacaccctgggggttttattggagatgaccagatttataatgttattgtcacggcccatgcatttgttataattttttttatagttatacctgtaataattggggggtttggtaactgactggttcctttaatgctaggagcccccgatatggcttttccccgtataaataatataagattttgattattacccccttctttaactttacttctgagtagaggcctggtagaaagaggggtgggcacaggttgaactgtttaccctcctttagcaggcaggattgcacacagaggagcttctgtagatttgggaattttttcattacatttagcaggtgcttcttctattttaggggcagtaaattttattacaacagtgattaatatacgggcagcagggatgtctatagatcgggtgcctttgtttgtttgatctgtttttattactgctattttattattgctttcattgcctgtattagcaggggcaatcaccatacttcttactgatcgaaatttaaatacctctttttttgatcccagaggagggggtgatcctattttataccagcatttattt
B03_05  TAAAAGCGAAAAATTTTTGTAAAAGAAGAGAGTAAAATTCAACGG-TTTTTTTTGTATAAGGTAAAATTTTAAACATTTAAAAAATAAATAAAACTCTTTGGCTTTTAAAATATAAACAAGGATTAGATACCCTTTTATTTTTAAAAATCGGTTCTTGAGGTAGTAGTTGGTATAATCTTGAAACCTAAAGAATTTGGCGGTATTTAATCTTATCAGAGGAGCTTGTCTGGTAAACGATAACCCCCGGTAGACCCTGCCTTTTTAAAGCTTGTATACCGTCATCTTGGGTTTTTTAAAAAAGCAACTGCTTGCAGGGTTACCAAAAAGTTAGATCCAGGTGCAGTATAAAAAGGACAAGATGAGCTACAATTAGAAAATAAATAGATTTTATTTTGAAAATATATTTAAAAATGGATTTGAATGTAATTAAAGTTTAGTAAGCTTTAATGAGTGGTGTTTTAAATATGCACATATCGCCCGTCACTCTCGGTTTCGCTTGAATTA-ACTATTTCAGGTAGACTCTGCTCCCTGTATTTATAAAGAGCCGCAGTATTTTAACTGTGCTAAGGTAGCATAATCATTTGCCTTTTAATTTTAGGATAGTATGAAAGAGCTGACGAGATACCAACTTTTTACTCTCTAAATATGAAATTAGTTATTAAGTAAAAAAACTTAAATAAATTAAAAAGACGACAAGACCCTAGAACCTTATTCATTTAGGCTTTATTAGCTTAATTGTATTTACTGGGGCGGCATCTTTAAAAACAAAAGATACCTTCACATAATGAATGACATAAACCATCTTGAAATAAATAC-AAAAAAGGTACTCTAGGGATAACAGCATAATTTTTTCACAGAGTCCTTATCGTCAAAAAAGATTATGACCTCGATGTTGAATTGAAGTTTCTTCACCTTGCAGCAGGGGTAAAAGAAGGTCTGTTCGACCTTTAATTCTTC???????????????????????????????????????????????????????????????????????????????????????????????????????????????????????????????????????????????????????????????????????????????????????????????????????????????????????????????????????????????????????????????????????????????????????????????????????????????????????????????????????????????????????????????????????????????????????????????????????????????????????????????????????????????????????????????????????????????????????????????????????????????????????????????????????????????????????????????????????????????????????????????????????????????????????????????????????????????????????????????????????????????????
A07_01  TAAAAGCGAAAAATTTCTATAAAAGAAAAGAGTAAAATTCAACTG-TTTTTTTTGTATAAGGTAAAATTTTAAACATTTAAAAAATAAACAAAACTCTTTGGCTTTTAAAATATAAACAAGGATTAGATACCCTTTTATTTTTAAAAATCGGTTCTTGAGGTAGTAGTTGGTATAATCTTGAAACCTAAAGAATTTGGCGGTATTTAATCTTATCAGAGGAGCTTGTCTGGTAAACGATAATCCCCGGTAGACCCTGCCTTTTTAAAGCTTGTATACCGTCATCTTGGGTTTTTTAAAAAAACAACTGCTTACAGGGTTACCAAAAAGTTAGATCCAGGTGCAGTATAGAAAGGACAAGATGAGCTACAATTAGAAAATAAATAGATTTTATTTTGAAAATATATTTAAAAACGGATTTGAATGTAATTAAGGTTTAGTAAGCTTTAATGAGTAGTGTTTTAAATATGCACATATCGCCCGTCACTCTCGGTTTCGCTTGAATTA-ATTATTTCAAGTAGACTCTGCCCCCTGTACTTATAAAGAGCCGCAGTATTTTAACTGTGCTAAGGTAGCATAATCATTTGCCTTTTAATTTGAGGATAGTATGAAAGAGCTGACGAGATACCAACTTTTTACTCTCTAAATATGAAATTAGTCATTAAGTAAAAAAACTTAAATAAATTAAAAAGACGACAAGACCCTAGAACCTTATTCATTTAGGTTTCACTAGCTTAATTGTATTTGCTGGGGCGGCATCTTTAAAAACAAAAGATACCTCCACATAATGAATGGTGTAAATCATCTTATAATAAATAC--AAAAAGGTACTCTAGGGATAACAGCATAATTTTTTCACAGAGTTCTTATCGTCAAAAAAGATTATGACCTCGATGTTGAATTGAAGTTTCTTCACCTTGCAGCAGAGGTAAAAGAAGGTCTGTTCGACCTTTAATTCTTCgaactttgtactttgtttttggagcatgagcaggggcagtaggtactgccttgagtataattatccgtacagagttaggacaccctgggggttttattggagatgatcagatttataatgttattgtcacagcacatgcatttgttataattttttttatagttatacctgtaataattggggggtttggtaattggttggttcctttaatattaggggccccagatatggcttttcctcgtataaataatataagtttttggttattacccccttctttaactctacttttaagtagaggtctagtagaaagaggggtaggtacgggttgaaccgtttatcctcctttagcaggcaggattgcgcataggggagcctctgtagatttagggattttttcgttacatttagcaggtgcttcctctattttaggggcagtaaattttattacaacagtgattaatatacgggcagcagggatgtctatggatcgggtgcctttgtttgtttgatctgtttttattactgctattttattattgctttcattacctgtattagcaggggcaattaccatgcttcttactgaccggaatttaaatacctctttttttgatcctagaggaggaggggatcctattttatatcagcatttattt
A07_03  TAAAAGCGAAAAATTTCTATAAAAGAAAAGAGTAAAATTCAACTG-TTTTTTTTGTATAAGGTAAAATTTTAAACATTTAAAAAATAAACAAAACTCTTTGGCTTTTAAAATATAAACAAGGATTAGATACCCTTTTATTTTTAAAAATCGGTTCTTGAGGTAGTAGTTGGTATAATCTTGAAACCTAAAGAATTTGGCGGTATTTAATCTTATCAGAGGAGCTTGTCTGGTAAACGATAATCCCCGGTAGACCCTGCCTTTTTAAAGCTTGTATACCGTCATCTTGGGTTTTTTAAAAAAACAACTGCTTACAGGGTTACCAAAAAGTTAGATCCAGGTGCAGTATAGAAAGGACAAGATGAGCTACAATTAGAAAATAAATAGATTTTATTTTGAAAATATATTTAAAAACGGATTTGAATGTAATTAAGGTTTAGTAAGCTTTAATGAGTAGTGTTTTAAATATGCACATATCGCCCGTCACTCTCGGTTT??????????????????????????????????????????????????????????????????????????????????????????????????????????????????????????????????????????????????????????????????????????????????????????????????????????????????????????????????????????????????????????????????????????????????????????????????????????????????????????????????????????????????????????????????????????????????????????????????????????????????????????????????????????????????????????????????????????????????gaactttgtactttgtttttggagcatgagcaggggcagtaggtactgccttgagtataattatccgtacagagttaggacaccctgggggttttattggagatgatcagatttataatgttattgtcacagcacatgcatttgttataattttttttatagttatacctgtaataattggggggtttggtaattggttggttcctttaatattaggggccccagatatggcttttcctcgtataaataatataagtttttggttattacccccttctttaactctacttttaagtagaggtctagtagaaagaggggtaggtacgggttgaaccgtttatcctcctttagcaggcaggattgcgcataggggagcctctgtagatttagggattttttcgttacatttagcaggtgcttcctctattttaggggcagtaaattttattacaacagtgattaatatacgggcagcagggatgtctatggatcgggtgcctttgtttgtttgatctgtttttattactgctattttattattgctttcattacctgtattagcaggggcaattaccatgcttcttactgaccggaatttaaatacctctttttttgatcctagaggaggaggggatcctattttatatcagcatttattt
A07_04  TAAAAGCGAAAAATTTCTATAAAAGAAAAGAGTAAAATTCAACTG-TTTTTTTTGTATAAGGTAAAATTTTAAACATTTAAAAAATAAACAAAACTCTTTGGCTTTTAAAATATAAACAAGGATTAGATACCCTTTTATTTTTAAAAATCGGTTCTTGAGGTAGTAGTTGGTATAATCTTGAAACCTAAAGAATTTGGCGGTATTTAATCTTATCAGAGGAGCTTGTCTGGTAAACGATAATCCCCGGTAGACCCTGCCTTTTTAAAGCTTGTATACCGTCATCTTGGGTTTTTTAAAAAAACAACTGCTTACAGGGTTACCAAAAAGTTAGATCCAGGTGCAGTATAGAAAGGACAAGATGAGCTACAATTAGAAAATAAATAGATTTTATTTTGAAAATATATTTAAAAACGGATTTGAATGTAATTAAGGTTTAGTAAGCTTTAATGAGTAGTGTTTTAAATATGCACATATCGCCCGTCACTCTCGGTTT??????????????????????????????????????????????????????????????????????????????????????????????????????????????????????????????????????????????????????????????????????????????????????????????????????????????????????????????????????????????????????????????????????????????????????????????????????????????????????????????????????????????????????????????????????????????????????????????????????????????????????????????????????????????????????????????????????????????????gaactttgtactttgtttttggagcatgagcaggggcagtaggtactgccttgagtataattatccgtacagagttaggacaccctgggggttttattggagatgatcagatttataatgttattgtcacagcacatgcatttgttataattttttttatagttatacctgtaataattggggggtttggtaattggttggttcctttaatattaggggccccagatatggcttttcctcgtataaataatataagtttttggttattacccccttctttaactctacttttaagtagaggtctagtagaaagaggggtaggcacgggttgaaccgtttatcctcctttagcaggcaggattgcacataggggagcctctgtagatttagggattttttcgttacatttagcaggtgcttcctctattttaggggcagtaaattttattacaacagtgattaatatacgggcagcagggatgtctatggatcgggtgcctttgtttgtttgatctgtttttattactgctattttattattgctttcattgcctgtattagcaggggcaattaccatgcttcttactgaccggaatttaaatacctctttttttgatcctagaggaggaggggatcctattttatatcagcatttattt
A07_05  TAAAAGCGAAAAATTTCTATAAAAGAAAAGAGTAAAATTCAACTG-TTTTTTTTGTATAAGGTAAAATTTTAAACATTTAAAAAATAAACAAAACTCTTTGGCTTTTAAAATATAAACAAGGATTAGATACCCTTTTATTTTTAAAAATCGGTTCTTGAGGTAGTAGTTGGTATAATCTTGAAACCTAAAGAATTTGGCGGTATTTAATCTTATCAGAGGAGCTTGTCTGGTAAACGATAATCCCCGGTAGACCCTGCCTTTTTAAAGCTTGTATACCGTCATCTTGGGTTTTTTAAAAAAACAACTGCTTACAGGGTTACCAAAAAGTTAGATCCAGGTGCAGTATAGAAAGGACAAGATGAGCTACAATTAGAAAATAAATAGATTTTATTTTGAAAATATATTTAAAAACGGATTTGAATGTAATTAAGGTTTAGTAAGCTTTAATGAGTAGTGTTTTAAATATGCACATATCGCCCGTCACTCTCGGTTTCGC-TGAATTA-ATTATTTCAAGTAGACTCTGCCCCCTGTACTTATAAAGAGCCGCAGTATTTTAACTGTGCTAAGGTAGCATAATCATTTGCCTTTTAATTTGAGGATAGTATGAAAGAGCTGACGAGATACCAACTTTTTACTCTCTAAATATGAAATTAGTCATTAAGTAAAAAAACTTAAATAAATTAAAAAGACGACAAGACCCTAGAACCTTATTCATTTAGGTTTCACTAGCTTAATTGTATTTGCTGGGGCGGCATCTTTAAAAACAAAAGATACCTCCACATAATGAATGGTGTAAATCATCTTATAATAAATAC-AAAAAAGGTACTCTAGGGATAACAGCATAATTTTTTCACAGAGTTCTTATCGTCAAAAAAGATTATGACCTCGATGTTGAATTGAAGTTTCTTCACCTTGCAGCAGAGGTAAAAGAAGGTCTGTTCGACCTTTA?TTCTT-gaactttgtactttgtttttggagcatgagcaggggcagtaggtactgctttgagtataattatccgtacagagttaggacaccccggaggttttattggagatgatcagatttataatgttattgtcacagcacatgcatttgttataattttttttatagttatacctgtaataattggggggtttggtaattggttggttcctttaatattaggggccccagatatggcttttcctcgtataaataatataagtttttggttattacccccttctttaactctacttttaagtagaggtctagtagaaagaggggtaggtacgggttgaactgtttatcctcctttagcaggcaggattgcgcataggggagcctctgtagatttagggattttttcgttacatttagcaggtgcttcctctattttaggggcagtaaattttattacaacagtgattaatatacgggcagcggggatatctatggatcgggtacctttgtttgtttgatctgtttttattactgctattttattattgctttcattgcctgtattagcaggggcaattaccatgcttcttactgatcggaatttaaatacctctttttttgatcctaggggaggaggggatcctattttatatcagcatttattt
A08_01  ??????????????????????????????????????????????????????????????????????????????????????????????????????????????????????????????????????????????????????????????????????????????????????????????????????????????????????????????????????????????????????????????????????????????????????????????????????????????????????????????????????????????????????????????????????????????????????????????????????????????????????????????????????????????????????????????????????????????????????????????????????????????CGCTTGAGTTA-ATTATTTCAAGTAGACTCTGCCCCCTGTACTTATAAAGAGCCGCAGTATTTTAACTGTGCTAAGGTAGCATAATCATTTGCCTTTTAATTTGAGGATAGTATGAAAGAGCTGACGAGATACCAACTTTTTACTCTCTAAATATGAAATTAGTCATTAAGTAAAAAAACTTAAATAAATTAAAAAGACGACAAGACCCTAGAACCTTATTCATTTAGGTTTCACTAGCTTAATTGTATTTGCTGGGGCGGCATCTTTAAAAACAAAAGATACCTCCACATAATGAATGGTGTAAATCATCTTATAATAAATAC-AAAAAAGGTACTCTAGGGATAACAGCATAATTTTTTCACAGAGTTCTTATCGTCAAAAAAGATTATGACCTCGATGTTGAATTGAAGTTTCTTCACCTTGCAGCAGAGGTAAAAGAAGGTCTGTTC?ACCTTTA?TTCTTCgaactttgtactttgtttttggagcatgagcaggggcagtaggtactgccttgagtataattatccgtacagagttaggacaccctgggggttttattggagatgatcagatttataatgttattgtcacagcacatgcatttgttataattttttttatagttatacctgtaataattggagggtttggtaattggttggttcctttaatattaggggccccagatatggcttttcctcgtataaataatataagtttttggttattacccccttctttaactctacttttaagtagaggtctagtagaaagaggggtaggtacgggttgaaccgtttatcctcctttagcaggcaggattgcgcataggggagcctctgtagatttagggattttttcgttacatttagcaggtgcttcctctattttaggggcagtaaattttattacaacagtgattaatatacgggcagcagggatgtctatggatcgggtgcctttgtttgtttgatctgtttttattactgctattttattattgctttcattgcctgtattagcaggggcaattaccatgcttcttactgaccggaatttaaatacctctttttttgatcctagaggaggaggggatcctattttatatcagcatttattt
A08_02  ????????????????????????????????????????????????????????????????????????????????????????????????????????????????????????????????????????????????????????????????????????????????????????????????????????????????????????????????????????????????????????????????????????????????????????????????????????????????????????????????????????????????????????????????????????????????????????????????????????????????????????????????????????????????????????????????????????????????????????????????????????????????????????????????????????????????????????????????????????????????????????????????????????????????????????????????????????????????????????????????????????????????????????????????????????????????????????????????????????????????????????????????????????????????????????????????????????????????????????????????????????????????????????????????????????????????????????????????????????????????????????????????????????????????????????????????????????????????????????????????gaactttgtactttgtttttggagcatgagcaggggcagtaggtactgccttgagtataattatccgtacagagttaggacaccctgggggttttattggagatgatcagatttataatgttattgtcacagcacatgcatttgttataattttttttatagttatacctgtaataattggagggtttggtaattggttggttcctttaatattaggggccccagatatggcttttcctcgtataaataatataagtttttggttattacccccttctttaactctacttttaagtagaggtctagtagaaagaggggtaggtacgggttgaaccgtttatcctcctttagcaggcaggattgcgcataggggagcctctgtagatttagggattttttcgttacatttagcaggtgcttcctctattttaggggcagtaaattttattacaacagtgattaatatacgggcagcagggatgtctatggatcgggtgcctttgtttgtttgatctgtttttattactgctattttattattactttcattgcctgtattagcaggggcaattaccatgcttcttactgaccggaatttaaatacctctttttttgatcctagaggaggaggggatcctattttatatcagcatttattt
A08_03  TAAAAGCGAAAAATTTCTATAAAAGAAAAGAGTAAAATTCAACTG-TTTTTTTTGTATAAGGTAAAATTTTAAACATTTAAAAAATAAACAAAACTCTTTGGCTTTTAAAATATAAACAAGGATTAGATACCCTTTTATTTTTAAAAATCGGTTCTTGAGGTAGTAGTTGGTATAATCTTGAAACCTAAAGAATTTGGCGGTATTTAATCTTATCAGAGGAGCTTGTCTGGTAAACGATAATCCCCGGTAGACCCTGCCTTTTTAAAGCTTGTATACCGTCATCTTGGGTTTTTTAAAAAAACAACTGCTTACAGGGTTACCAAAAAGTTAGATCCAGGTGCAGTATAGAAAGGACAAGATGAGCTACAATTAGAAAATAAATAGATTTTATTTTGAAAATATATTTAAAAACGGATTTGAATGTAATTAAGGTTTAGTAAGCTTTAATGAGTAGTGTTTTAAATATGCACATATCGCCCGTCACTCTCGGTTT??????????????????????????????????????????????????????????????????????????????????????????????????????????????????????????????????????????????????????????????????????????????????????????????????????????????????????????????????????????????????????????????????????????????????????????????????????????????????????????????????????????????????????????????????????????????????????????????????????????????????????????????????????????????????????????????????????????????????gaactttgtactttgtttttggagcatgagcaggggcagtaggtactgccttgagtataattatccgtacagagttaggacaccctgggggttttattggagatgaccagatttataatgttattgtcacagcacatgcatttgttataattttttttatagttatacctgtaataattggagggtttggtaattggttggttcctttaatattaggggccccagatatggcttttcctcgtataaataatataagtttttggttattacccccttctttaactctacttttaagtagaggtctagtagaaagaggggtaggtacgggttgaaccgtttatcctcctttagcaggcaggattgcgcataggggagcctctgtagatttagggattttttcgttacatttagcaggtgcttcctctattttaggggcagtaaattttattacaacagtgattaatatacgggcagcagggatatctatggatcgggtgcctttgtttgtttgatctgtttttattactgctattttattattgctttcattgcctgtattagcaggggcaattaccatgcttcttactgaccggaatttaaatacctctttttttgaccctagaggaggaggggatcctattttatatcagcatttattt
A08_04  TAAAAGCGAAAAATTTCTATAAAAGAAAAGAGTAAAATTCAACTGTTTTTTTTTGTATAAGGTAAAATTTTAAACATTTAAAAAATAAACAAAACTCTTTGGCTTTTAAAATATAAACAAGGATTAGATACCCTTTTATTTTTAAAAATCGGTTCTTGAGGTAGTAGTTGGTATAATCTTGAAACCTAAAGAATTTGGCGGTATTTAATCTTATCAGAGGAGCTTGTCTGGTAAACGATAATCCCCGGTAGACCCTGCCTTTTTAAAGCTTGTATACCGTCATCTTGGGTTTTTTAAAAAAACAACTGCTTACAGGGTTACCAAAAAGTTAGATCCAGGTGCAGTATAGAAAGGACAAGATGAGCTACAATTAGAAAATAAATAGATTTTATTTTGAAAATATATTTAAAAACGGATTTGAATGTAATTAAGGTTTAGTAAGCTTTAATGAGTAGTGTTTTAAATATGCACATATCGCCCGTCACTCTCGGTTT??????????????????????????????????????????????????????????????????????????????????????????????????????????????????????????????????????????????????????????????????????????????????????????????????????????????????????????????????????????????????????????????????????????????????????????????????????????????????????????????????????????????????????????????????????????????????????????????????????????????????????????????????????????????????????????????????????????????????gaactttgtactttgtttttggagcatgagcaggggcagtaggtactgccttgagtataattatccgtacagagttaggacaccctgggggttttattggagatgaccagatttataatgttattgtcacagcacatgcatttgttataattttttttatagttatacctgtaataattggagggtttggtaattggttggttcctttaatattaggggccccagatatggcttttcctcgtataaataatataagtttttggttattacccccttctttaactctacttttaagtagaggtctagtagaaagaggggtaggtacgggttgaaccgtttatcctcctttagcaggcaggattgcgcataggggagcctctgtagatttagggattttttcgttacatttagcaggtgcttcctctattttaggggcagtaaattttattacaacagtgattaatatacgggcagcagggatgtctatggatcgggtgcctttgtttgtttgatctgtttttattactgctattttattattgctttcattgcctgtattagcaggggcaattaccatgcttcttactgaccggaatttaaatacctctttttttgatcctagaggaggaggggatcctattttatatcagcatttattt
A08_05  TAAAAGCGAAAAATTTCTATAAAAGAAAAGAGTAAAATTCAACTG-TTTTTTTTGTATAAGGTAAAATTTTAAACATTTAAAAAATAAACAAAACTCTTTGGCTTTTAAAATATAAACAAGGATTAGATACCCTTTTATTTTTAAAAATCGGTTCTTGAGGTAGTAGTTGGTATAATCTTGAAACCTAAAGAATTTGGCGGTATTTAATCTTATCAGAGGAGCTTGTCTGGTAAACGATAACCCCCGGTAGACCCTACCTTTTTAAAGCTTGTATACCGTCATCTTGGGTTTTTTAAAAAAACAACTGCTTACAGGGTTACCAAAAAGTTAGATCCAGGTGCAGTATAGAAAGGACAAGATGAGCTACAATTAGAAAATAAATAGATTTTATTTTGAAAATATATTTAAAAACGGATTTGAATGTAATTAAGGTTTAGTAAGCTTTAATGAGTAGTGTTTTAAATATGCACATATCGCCCGTCACTCTCGGTTT??????????????????????????????????????????????????????????????????????????????????????????????????????????????????????????????????????????????????????????????????????????????????????????????????????????????????????????????????????????????????????????????????????????????????????????????????????????????????????????????????????????????????????????????????????????????????????????????????????????????????????????????????????????????????????????????????????????????????gaactttgtactttgtttttggagcatgagcaggggcagtaggtactgccctgagtataattatccgtacagagttaggacaccccggaggttttattggagatgatcagatttataatgttattgtcacagcacatgcatttgttataattttttttatagttatacctgtaataattggggggtttggtaattggttggttcctttaatattaggggccccagatatggcttttcctcgtataaataatataagtttttggttattacccccttctttaactctactcttaagtagaggtctagtagaaagaggggtaggtacgggttgaactgtttatcctcctttagcaggcaggattgcgcataggggggcctctgtagatttagggattttttcgttacatttagcaggtgcttcctctattttaggggcagtaaattttattacaacagtgattaatatacgggcagcagggatatctatggatcgggtacctttgtttgtttgatctgtttttattactgctattttattattgctttcattgcctgtattagcaggggcaattaccatgcttcttactgatcggaatttaaatacctctttttttgatcctagaggaggaggggatcctattttatatcagcatttattt
A06_01  ??????????????????????????????????????????????????????????????????????????????????????????????????????????????????????????????????????????????????????????????????????????????????????????????????????????????????????????????????????????????????????????????????????????????????????????????????????????????????????????????????????????????????????????????????????????????????????????????????????????????????????????????????????????????????????????????????????????????????????????????????????????????CGCTTGAATTA-ACTATTTCAAGTAGACTCTGCTCCCTGTACTTATAAAGAGCCGCAGTATTTTAACTGTGCTAAGGTAGCATAATCATTTGCCTTTTAATTTGAGGATAGTATGAAAGAGCTGACGAGATACCAACTTTTTACTCTCTAAATATGAAATTAGTCATTAAGTAAAAAAACTTAAATAAATTAAAAAGACGACAAGACCCTAGAACCTTATTCATTTAGGTTTCACTAGCTTAATTGTATTTGCTGGGGCGGCATCTTTAAAAACAAAAGATACCTTCACATAATGAATGGTATAAATCATCTTATAATAAATAC-AAAAAAGGTACTCTAGGGATAACAGCATAATTTTTTCACAGAGTTCTTATCGTCAAAAAAGATTATGACCTCGATGTTGAATTGAAGTTTCTTCACCTTGCAGCAGAGGTAAAAGAAGGTCTGTTCGACCTTTAATTCTTCgaactttgtactttgtttttggagcatgagcaggggcagtaggtactgccttgagtataattatccgcacagagttaggacaccccggaggttttattggagatgatcagatttataatgttattgtcacagcacatgcatttgttataattttttttatagttatacctgtaataatcggggggtttggtaattggttggttcctttaatattaggggccccagatatggctttcccccgtataaataatataagtttttggttattacccccttctttaactctacttttaagtagaggtctagtagaaaggggggtaggtacaggttgaactgtttatcctcctttagcaggtaggattgcacataggggagcctctgtagatttagggattttttcgttacatttagcaggtgcttcctctattttaggagcagtaaattttattacaacagtgattaatatacgggcagcagggatatctatggatcgggtacctttgtttgtttgatctgtttttattactgcaattttattattgctttcattgcctgtattagcaggggcaattaccatacttcttactgatcggaatttaaatacctctttttttgatcctagaggaggaggggatcctattttatatcagcatttattt
A06_02  TAAAAGCGAAAAATTTCTATAAAAGAAAAGAGTAAAATTCAACTG-TTTTTTTTGTATAAGGTAAAATTTTAAACATTTAAAAAATAAACAAAACTCTTTGGCTTTTAAAATATAAACAAGGATTAGATACCCTTTTATTTTTAAAAATCGGTTCTTGAGGTAGTAGTTGGTATAATCTTGAAACCTAAAGAATTTGGCGGTATTTAATCTTATCAGAGGAGCTTGTCTGGTAAACGATAATCCCCGGTAGACCCTGCCTTTTTAAAGCTTGTATACCATCATCTTGGGTTTTTTAAAAAAACAACTGCTTACAGGGTTACCAAAAAGTTAGATCCAGGTGCAGTATAGAAAGGACAAGATGAGCTACAATTAGAAAATAAATAGATTTTATTTTGAAAATATATTTAAAAACGGATTTGAATGTAATTAAGGTTTAGTAAGCTTTAATGAGTAGTGTTTTAAATATGCACATATCGCCCGTCACTCTCGGTTTCGCTGGAATTA-ATTATGTCAAGTAGACTCTGCTCCCTGTACTTATAAAGAGCCGCAGTA-TTTAACTGTACTAAGGTAGCATAATCATTTGCCTTTTAATTTGAGGATAGTATGAAAGAGCTGACGAGATACCAACTTTTTACTCTCTAAATATGAAATTAGTCATTAAGTAAAAAAACTTAAATAAATTAAAAAGACGACAAGACCCTAGAACCTTATTCATTTAGGTTTCACTAGCTTAATTGTATTTGCTGGGGCGGCATCTTTAAAAACAAAAGATACCTTCACATAATGAATGGTATAAATCATCTTATAATAAATAC-AAAAAAGGTACTCTAGGGATAACAGCATAATTTTTTCACAGAGTTCTTATCGTCAAAAAAGATTATGACCTCGATGTTGAATTGAAGTTTCTTCACCTTGCAGCAGAGGGAAAAGAAGGTCTGTTCGACCTTTAATTCTTCgaactttgtactttgtttttggagcatgagcaggggcagtaggtactgccttgagtataattatccgcacagagttagggcatcccggaggttttattggagatgatcagatttataatgttattgtcacagcacatgcatttgttataattttttttatagttatacctgtaataatcggagggtttggtaattggttggttcctttaatattaggggccccagatatggcttttccccgtataaataatataagtttttggttattacccccttctttaactctacttttaagtagaggtttagtagaaagaggggtaggtacgggttgaactgtttatcctcctttagcaggtaggattgcgcacaggggagcttctgtagatttagggattttttcgttacatttagcaggtgcttcctctattttaggggcagtaaattttattacaacagtgattaatatacgggcagcagggatatctatggatcgggtacctttgtttgtttgatctgtttttattactgctattttattattgctttcattgcctgtattagcaggggcaattaccatgcttcttactgatcggaatttaaatacctctttttttgatcctagaggaggaggggatcctattttatatcagcatttattt
A06_03  TAAAAGCGAAAAATTTCTATAAAAGAAAAGAGTAAAATTCAACTG-TTTTTTTTGTATAAGGTAAAATTTTAAACATTTAAAAAATAAACAAAACTCTTTGGCTTTTAAAATATAAACAAGGATTAGATACCCTTTTATTTTTAAAAATCGGTTCTTGAGGTAGTAGTTGGTATAATCTTGAAACCTAAAGAATTTGGCGGTATTTAATCTTATCAGAGGAGCTTGTCTGGTAAACGATAATCCCCGGTAGACCCTGCCTTTTTAAAGCTTGTATACCGTCATCTTGGGTTTTTTAAAAAAACAACTGCTTACAGGGTTACCAAAAAGTTAGATCCAGGTGCAGTATAGAAAGGACAAGATGAGCTACAATTAGAAAATAAATAGATTTTATTTTGAAAATATATTTAAAAACGGATTTGAATGTAATTAAGGTTTAGTAAGCTTTAATGAGTAGTGTTTTAAATATGCACATATCGCCCGTCACTCTCGGTTT?????????????????????????????????????????????????????????????????????????????????????????????????????????????????????????????????????????????????????????????????????????????????????????????????????????????????????????????????????????????????????????????????????????????????????????????????????????????????????????????????????????????????????????????????????????????????????????????????????????????????????????????????????????????????????????????????????????????????????????????????????????????????????????????????????????????????????????????????????????????????????????????????????????????????????????????????????????????????????????????????????????????????????????????????????????????????????????????????????????????????????????????????????????????????????????????????????????????????????????????????????????????????????????????????????????????????????????????????????????????????????????????????????????????????????????????????????????????????????????????????????????????????????????????????????????????????????????????????????????????????????????????????????????????????????????????????????????????????????????????????????
A06_04  TAAAAGCGAAAAATTTCTATAAAAGAAAAGAGTAAAATTCAACTG-TTTTTTTTGTATAAGGTAAAATTTTAAACATTTAAAAAATAAACAAAACTCTTTGGCTTTTAAAATATAAACAAGGATTAGATACCCTTTTATTTTTAAAAATCGGTTCTTGAGGTAGTAGTTGGTATAATCTTGAAACCTAAAGAATTTGGCGGTATTTAATCTTATCAGAGGAGCTTGTCTGGTAAACGATAATCCCCGGTAGACCCTGCCTTTTTAAAGCTTGTATACCGTCATCTTGGGTTTTTTAAAAAAACAACTGCTTACAGGGTTACCAAAAAGTTAGATCCAGGTGCAGTATAGAAAGGACAAGATGAGCTACAATTAGAAAATAAATAGATTTTATTTTGAAAATATATTTAAAAACGGATTTGAATGTAATTAAGGTTTAGTAAGCTTTAATGAGTAGTGTTTTAAATATGCACATATCGCCCGTCACTCTCGGTTT??????????????????????????????????????????????????????????????????????????????????????????????????????????????????????????????????????????????????????????????????????????????????????????????????????????????????????????????????????????????????????????????????????????????????????????????????????????????????????????????????????????????????????????????????????????????????????????????????????????????????????????????????????????????????????????????????????????????????gaactttgtactttgtttttggagcatgagcaggggcagtaggtactgccttgagtataattatccgtacagagttaggacaccctgggggttttattggagatgatcagatttataatgttattgtcacagcacatgcatttgttataattttttttatagttatacctgtaataattggggggtttggtaattggttggttcctttaatattaggggccccagatatggcttttcctcgtataaataatataagtttttggttattacccccttctttaactctacttttaagtagaggtctagtagaaagaggggtaggtacgggttgaaccgtttatcctcctttagcaggcaggattgcgcataggggagcctctgtagatttagggattttttcgttacatttagcaggtgcttcctctattttaggggcagtaaattttattacaacagtgattaatatacgggcagcagggatatctatggatcgggtgcctttgtttgtttgatctgtttttattactgctattttattattgctttcattgcctgtattagcaggggcaattaccatgcttcttactgaccggaatttaaatacctctttttttgatcctagaggaggaggggatcctattttatatcagcatttattt
A06_05  ??????????????????????????????????????????????????????????????????????????????????????????????????????????????????????????????????????????????????????????????????????????????????????????????????????????????????????????????????????????????????????????????????????????????????????????????????????????????????????????????????????????????????????????????????????????????????????????????????????????????????????????????????????????????????????????????????????????????????????????????????????????????CGCTTGAATTA-ATTATTTCAAGTAGACTCTGCCCCCTGTACTTATAAAGAGCCGCAGTATTTTAACTGTGCTAAGGTAGCATAATCATTTGCCTTTTAATTTGAGGATAGTATGAAAGAGCTGACGAGATACCAACTTTTTACTCTCTAAATATGAAATTAGTCATTAAGTAAAAAAACTTAAATAAATTAAAAAGACGACAAGACCCTAGAACCTTATTCATTTAGGTTTCACTAGCTTAATTGTATTTGCTGGGGCGGCATCTTTAAAAACAAAAGATACCTCCACATAATGAATGGTGTAAATCATCTTATAATAAATAC--AAAAAGGTACTCTAGGGATAACAGCATAATTTTTTCACAGAGTTCTTATCGTCAAAAAAGATTATGACCTCGATGTTGAATTGAAGTTTCTTCACCTTGCAGCAGAGGTAAAAGAAGGTCTGTTC?ACCTTTCATTCTTCgaactttgtactttgtttttggagcatgagcaggggcagtaggtactgccttgagtataattatccgtacagagttaggacaccctgggggttttattggagatgatcagatttataatgttattgtcacagcacatgcatttgttataattttttttatagttatacctgtaataattggggggtttggtaattggttggttcctttaatattaggggccccagatatggcttttcctcgtataaataatataagtttttggttactacccccttctttaactctacttttaagtagaggtttagtagaaagaggggtaggtacgggttgaaccgtttatcctcctttagcaggcaggattgcgcataggggagcctctgtagatttagggattttttcgttacatttagcaggtgcttcctctattttaggggcagtaaattttattacaacagtgattaatatacgggcagcagggatgtctatggatcgggtgcctttgtttgtttgatctgtttttattactgctattttattattgctttcattgcctgtattagcaggggcaattaccatgcttcttactgaccggaatttaaatacctctttttttgatcctagaggaggaggggatcctattttatatcagcatttattt
B08_01  ??????????????????????????????????????????????????????????????????????????????????????????????????????????????????????????????????????????????????????????????????????????????????????????????????????????????????????????????????????????????????????????????????????????????????????????????????????????????????????????????????????????????????????????????????????????????????????????????????????????????????????????????????????????????????????????????????????????????????????????????????????????????CGCTTGAATTATCCTATGTCAGGTAGACTCTGCTCCCTGTATTTATAAAGAGCCGCAGTATTTTAACTGTGCTAAGGTAGCATAATCATTTGCCTTTTAATTTTAGGATAGTATGAAAGAGCTGACGAGATACCAACTTTTTACTCTCTAAATATGAAATTAGTTATTAAGTAAAAAAACTTAAATAAATTAAAAAGACGACAAGACCCTAGAACCTTATTCATTTAGGCTTTATTAGCTTAATTGTATTTACTGGGGCGGCATCTTTAAAAACAAAAGACACCTTCACATAATGAATGACATAAACCATCTTGAAATAAATAC-AAAAAAGGTACTCTAGGGATAACAGCATAATTTTTTCACAGAGTCCTTATCGTCAAAAAAGATTATGACCTCGATGTTGAATTGAAGTTTCTTCACCTTGCAGCAGAGGTAAAAGAAGGTCTGTTCGACCTTTAATTCTTCgaactttgtactttgtttttggagcatgagcaggggcagtaggcactgctttaagtataattattcgtacagaattaggacaccctgggggttttattggagatgaccagatttataatgttattgtcacggcccatgcatttgttataattttttttatagttatacctgtaataattggggggtttggtaactggctggttcctttaatgctaggagcccccgatatggcttttccccgtataaataatataagattttgattattacctccttctttaaccttacttctgagtagaggcctggtagaaagaggggtgggtacaggttgaactgtttaccctcctttagcaggtaggattgcacacagaggagcctctgtagatttgggaattttttcattacatttagcaggtgcttcttctattttaggggcagtaaattttattacaacagtgattaatatacgggcagcagggatgtctatagatcgggtgcctttgtttgtttgatctgtttttattactgctattttattattgctttcattgcctgtattagcaggggcaatcaccatacttcttactgaccgaaatttaaatacctctttttttgatcccagaggagggggggatcctattttataccagcatttattt
B08_02  ????????????????????????????????????????????????????????????????????????????????????????????????????????????????????????????????????????????????????????????????????????????????????????????????????????????????????????????????????????????????????????????????????????????????????????????????????????????????????????????????????????????????????????????????????????????????????????????????????????????????????????????????????????????????????????????????????????????????????????????????????????????????????????????????????????????????????????????????????????????????????????????????????????????????????????????????????????????????????????????????????????????????????????????????????????????????????????????????????????????????????????????????????????????????????????????????????????????????????????????????????????????????????????????????????????????????????????????????????????????????????????????????????????????????????????????????????????????????????????????????gaactttgtactttgtttttggagcatgagcaggggcagtaggcactgctttaagtataattattcgtacagaattaggacaccctgggggttttattggagatgaccagatttataatgttattgtcacggcccatgcatttgttataattttttttatagttatacctgtaataattggggggtttggtaactggctggttcctttaatgctaggagcccccgatatggcttttccccgtataaataatataagattttgattattacctccttctttaaccttacttctgagtagaggcctggtagaaagaggggtgggtacaggttgaactgtttaccctcctttagcaggtaggattgcacacagaggagcctctgtagatttgggaattttttcattacatttagcaggtgcttcttctattttaggggcagtaaattttattacaacagtgattaatatacgggcagcagggatgtctatagatcgggtgcctttgtttgtttgatctgtttttattactgctattttattattgctttcattgcctgtattagcaggggcaatcaccatacttcttactgaccgaaatttaaatacctctttttttgatcccagaggagggggggatcctattttataccagcatttattt
B08_03  ????????????????????????????????????????????????????????????????????????????????????????????????????????????????????????????????????????????????????????????????????????????????????????????????????????????????????????????????????????????????????????????????????????????????????????????????????????????????????????????????????????????????????????????????????????????????????????????????????????????????????????????????????????????????????????????????????????????????????????????????????????????????????????????????????????????????????????????????????????????????????????????????????????????????????????????????????????????????????????????????????????????????????????????????????????????????????????????????????????????????????????????????????????????????????????????????????????????????????????????????????????????????????????????????????????????????????????????????????????????????????????????????????????????????????????????????????????????????????????????????gaactttgtactttgtttttggagcatgagcaggggcagtaggcactgctttaagtataattattcgcacagaattaggacaccctgggggttttattggagatgaccagatttataatgttattgtcacggcccatgcatttgttataattttttttatagttatacctgtaataattggggggtttggtaactggctggttcctttaatgctaggagcccccgatatggcttttccccgtataaataatataagattttgattattacctccttctttaaccttacttctgagtagaggcctggtagaaagaggggtgggtacaggttgaactgtttaccctcctttagcaggtaggattgcacacagaggagcctctgtagatttgggaattttttcattacatttagcaggtgcttcttctattttaggggcagtaaattttattacaacagtgattaatatacgggcagcagggatgtctatagatcgggtgcctttgtttgtttgatctgtttttattactgctattttattattgctttcattgcctgtattagcaggggcaatcaccatacttcttactgaccgaaatttaaatacctctttttttgatcccagaggagggggggatcctattttataccagcatttattt
B08_04  ??????????????????????????????????????????????????????????????????????????????????????????????????????????????????????????????????????????????????????????????????????????????????????????????????????????????????????????????????????????????????????????????????????????????????????????????????????????????????????????????????????????????????????????????????????????????????????????????????????????????????????????????????????????????????????????????????????????????????????????????????????????????CGAAAGAATTA-GCTATTTCAGGTAGACTCTGCTCCCTGTATTTATAAAGAGCCGCAGTATTTTAACTGTGCTAAGGTAGCATAATCATTTGCCTTTTAATTTTAGGATAGTATGAAAGAGCTGACGAGATACCAACTTTTTACTCTCTAAATATGAAATTAGTTATTAAGTAAAAAAACTTAAATAAATTAAAAAGACGACAAGACCCTAGAACCTTATTCATTTAGGCTTTATTAGCTTAATTGTATTTACTGGGGCGGCATCTTTAAAAACAAAAGACACCATCACATAATGAATGACATAAACCATCTTGAAATAAATAC-AAAAAAGGTACTCTAGGGATAACAGCATAATTTTTTCACAGAGTCCTTATCGTCAAAAAAGATTATGACCTCGATGTTGAATTGAAGTTTCTTCACCTTGCAGCAGAGGTAAAAGAAGGTCTGTTCGACCTTTAATTCTTCgaactttgtactttgtttttggagcatgagcaggggcagtaggtactgctttaagtataattattcgtacagaattaggacaccctgggggttttattggagatgaccagatttataatgttattgtcacggcccatgcatttgttataattttttttatagttatacctgtaataattggggggtttggtaactggctggttcctttaatgctaggagcccccgatatggcttttccccgtataaataatataagattttgattattacctccttctttaaccttacttctgagtagaggcctggtagaaagaggggtgggtacaggttgaactgtttaccctcctttagcaggtaggattgcacacagaggagcctctgtagatttgggaattttttcattacatttagcaggtgcttcttctattttaggggcagtaaattttattacaacagtgattaatatacgggcagcagggatgtctatagatcgggtgcctttgtttgtttgatctgtttttattactgctattttattattgctttcattgcctgtattagcaggggcaatcaccatacttcttactgaccgaaatttaaatacctctttttttgatcccagaggagggggggatcctattttataccagcatttattt
B08_05  ??????????????????????????????????????????????????????????????????????????????????????????????????????????????????????????????????????????????????????????????????????????????????????????????????????????????????????????????????????????????????????????????????????????????????????????????????????????????????????????????????????????????????????????????????????????????????????????????????????????????????????????????????????????????????????????????????????????????????????????????????????????????CGAAAGAATTA-GCTATTTCAGGTAGACTCTGCTCCCTGTATTTATAAAGAGCCGCAGTATTTTAACTGTGCTAAGGTAGCATAATCATTTGCCTTTTAATTTTAGGATAGTATGAAAGAGCTGACGAGATGCCAACTTTTTACTCTCTAAATATGAAATTAGTTATTAAGTAAAAAAACTTAAATAAATTAAAAAGACGACAAGACCCTAGAACCTTATTCATTTAGGCTTTATTAGCTTAATTGTATTTACTGGGGCGGCATCTTTAAAAACAAAAGATACCTTCACATAATGAATGACATAAACCATCTTGAAATAAATAC-AAAAAAGGTACTCTAGGGATAACAGCATAATTTTTTCACAGAGTCCTTATCGTCAAAAAAGATTATGACCTCGATGTTGAATTGAAGTTTCTTCACCTTGCAGCAGAGGTAAAAGAAGGTCTGTTCGACCTTTAATTCTTCgaactttgtactttgtttttggagcatgagcaggggcagtaggcactgctttaagtataattattcgtacagaattaggacaccctgggggttttattggagatgaccagatttataatgttattgtcacggcccatgcatttgttataattttttttatagttatacctgtaataattggggggtttggtaactggctggttcctttaatgctaggagcccccgatatggcttttccccgtataaataatataagattttgattattacctccttctttaaccttacttctgagtagaggcctggtagaaagaggggtgggtacaggttgaactgtttaccctcctttagcaggtaggattgcacacagaggagcctctgtagatttgggaattttttcattacatttagcaggtgcttcttctattttaggggcagtaaattttattacaacagtgattaatatacgggcagcagggatgtctatagatcgggtgcctttgtttgtttgatctgtttttattactgctattttattattgctttcattgcctgtattagcaggggcaatcaccatacttcttactgaccgaaatttaaatacctctttttttgatcccagaggagggggggatcctattttataccagcatttattt
;
END;

BEGIN SETS;
	charset 12S = 1-494;
	charset 16S = 495-960;
	charset COI = 961-1619;
	charset 12S_excluded = 44-54;
	charset 16S_excluded = 500, 508-509, 557-559, 565-566, 820-826;
end;
