# Supplementary material for: Cryptic diversity and phylogeographic patterns of Deto echinata (Isopoda: Detonidae) in southern Africa
Source: PeerJ. 2023 Dec 4;11:e16529. doi: 10.7717/peerj.16529 (PMC10702337; doi:10.7717/peerj.16529)
Supplement: Supplemental Information 2 — Poorly aligned positions for the 16S and 12S rDNA genes were excluded from the dataset. [file peerj-11-16529-s002.txt]

#NEXUS

BEGIN DATA;
DIMENSIONS NTAX=28 NCHAR=598;
FORMAT DATATYPE=DNA MISSING=? GAP=- MATCHCHAR=. ;
MATRIX
B03_05	GACCAAGGAGTCTAGGACATGCGCGAGTCAAAGGGTCTACTAAACCCCAAG-GCGAAACGAAAGTAATATTTTTTTCATAGGGCCGATCCGGTCCGAGCAAGTCGGTTATCTTTTTTTTCGGAAAAAGGTTTCCGGCCCAATCGGTTTATCTCGAACTGTATAAAGTAAGGGAGGACGGCGCAGGCCCGGGGCTCGCACGCGTTCTCCCGATCGATGCCGAGCCGTTAGGTATCAGCGTTCGACAGTATGCGCTAATATTATAATCGGGAGTTTCGGTTTTTTCTTCGCGGGAGCTTTCCGCCCCTTCCTTTTCTTCGGGACTGGATGTGGGTAAGGGGGCTCTTACGAAGGAGGGCTATTCTTTCACACATAAATATTCAGTCGTATACGCAGTTCGGCGTTCGATTCTATTCGGTTTCGCAGGTCGGTGACGAGCAGCGAGCCCTCCGAGCGCATTTACTAGTACCCGAAAGATGGTGATCTATGCCTGGCCAGGATGAAGCCAGAGGAAACTCTGGTGGAGGTCCGTAGCGATTCTGACGTGCAAATCGATCGTCGGAGCTGGGTATAGGGGCGAAAGACCAATCGAACCATCTA
B03_04	GACCAAGGAGTCTAGGACATGCGCGAGTCAAAGGGTCTACTAAACCCCAAG-GCGAAACGAAAGTAATATTTTTTTCATAGGGCCGATCCGGTCCGAGCAAGTCGGTTATCTTTTTTTTCGGAAAAAGGTTTCCGGCCCAATCGGTTTATCTCGAACTGTATAAAGTAAGGGAGGACGGCGCAGGCCCGGGGCTCGCACGCGTTCTCCCGATCGATGCCGAGCCGTTAGGTATCAGCGTTCGACAGTATGCGCTAATATTATAATCGGGAGTTTCGGTTTTTTCTTCGCGGGAGCTTTCCGCCCCTTCCTTTTCTTCGGGACTGGATGTGGGTAAGGGGGCTCTTACGAAGGAGGGCTATTCTTTCACACATAAATATTCAGTCGTATACGCAGTTCGGCGTTCGATTCTATTCGGTTTCGCAGGTCGGTGACGAGCAGCGAGCCCTCCGAGCGCATTTACTAGTACCCGAAAGATGGTGATCTATGCCTGGCCAGGATGAAGCCAGAGGAAACTCTGGTGGAGGTCCGTAGCGATTCTGACGTGCAAATCGATCGTCGGAGCTGGGTATAGGGGCGAAAGACCAATCGAACCATCTA
B03_03	GACCAAGGAGTCTAGGACATGCGCGAGTCAAAGGGTCTACTAAACCCCAAG-GCGAAACGAAAGTAATATTTTTTTCATAGGGCCGATCCGGTCCGAGCAAGTCGGTTATCTTTTTTTTCGGAAAAAGGTTTCCGGCCCAATCGGTTTATCTCGAACTGTATAAAGTAAGGGAGGACGGCGCAGGCCCGGGGCTCGCACGCGTTCTCCCGATCGATGCCGAGCCGTTAGGTATCAGCGTTCGACAGTATGCGCTAATATTATAATCGGGAGTTTCGGTTTTTTCTTCGCGGGAGCTTTCCGCCCCTTCCTTTTCTTCGGGACTGGATGTGGGTAAGGGGGCTCTTACGAAGGAGGGCTATTCTTTCACACATAAATATTCAGTCGTATACGCAGTTCGGCGTTCGATTCTATTCGGTTTCGCAGGTCGGTGACGAGCAGCGAGCCCTCCGAGCGCATTTACTAGTACCCGAAAGATGGTGATCTATGCCTGGCCAGGATGAAGCCAGAGGAAACTCTGGTGGAGGTCCGTAGCGATTCTGACGTGCAAATCGATCGTCGGAGCTGGGTATAGGGGCGAAAGACCAATCGAACCATCTA
B03_01	GACCAAGGAGTCTAGGACATGCGCGAGTCAAAGGGTCTACTAAACCCCAAG-GCGAAACGAAAGTAATATTTTTTTCATAGGGCCGATCCGGTCCGAGCAAGTCGGTTATCTTTTTTTTCGGAAAAAGGTTTCCGGCCCAATCGGTTTATCTCGAACTGTATAAAGTAAGGGAGGACGGCGCAGGCCCGGGGCTCGCACGCGTTCTCCCGATCGATGCCGAGCCGTTAGGTATCAGCGTTCGACAGTATGCGCTAATATTATAATCGGGAGTTTCGGTTTTTTCTTCGCGGGAGCTTTCCGCCCCTTCCTTTTCTTCGGGACTGGATGTGGGTAAGGGGGCTCTTACGAAGGAGGGCTATTCTTTCACACATAAATATTCAGTCGTATACGCAGTTCGGCGTTCGATTCTATTCGGTTTCGCAGGTCGGTGACGAGCAGCGAGCCCTCCGAGCGCATTTACTAGTACCCGAAAGATGGTGATCTATGCCTGGCCAGGATGAAGCCAGAGGAAACTCTGGTGGAGGTCCGTAGCGATTCTGACGTGCAAATCGATCGTCGGAGCTGGGTATAGGGGCGAAAGACCAATCGAACCATCTA
B02_05	GACCAAGGAGTCTAGGACATGCGCGAGTCAAAGGGTCTACTAAACCCCAAG-GCGAAACGAAAGTAATATTTTTTTCATAGGGCCGATCCGGTCCGAGCAAGTCGGTTATCTTTTTTTTCGGAAAAAGGTTTCCGGCCCAATCGGTTTATCTCGAACTGTATAAAGTAAGGGAGGACGGCGCAGGCCCGGGGCTCGCACGCGTTCTCCCGATCGATGCCGAGCCGTTAGGTATCAGCGTTCGACAGTATGCGCTAATATTATAATCGGGAGTTTCGGTTTTTTCTTCGCGGGAGCTTTCCGCCCCTTCCTTTTCTTCGGGACTGGATGTGGGTAAGGGGGCTCTTACGAAGGAGGGCTATTCTTTCACACATAAATATTCAGTCGTATACGCAGTTCGGCGTTCGATTCTATTCGGTTTCGCAGGTCGGTGACGAGCAGCGAGCCCTCCGAGCGCATTTACTAGTACCCGAAAGATGGTGATCTATGCCTGGCCAGGATGAAGCCAGAGGAAACTCTGGTGGAGGTCCGTAGCGATTCTGACGTGCAAATCGATCGTCGGAGCTGGGTATAGGGGCGAAAGACCAATCGAACCATCTA
B02_04	GACCAAGGAGTCTAGGACATGCGCGAGTCAAAGGGTCTACTAAACCCCAAG-GCGAAACGAAAGTAATATTTTTTTCATAGGGCCGATCCGGTCCGAGCAAGTCGGTTATCTTTTTTTTCGGAAAAAGGTTTCCGGCCCAATCGGTTTATCTCGAACTGTATAAAGTAAGGGAGGACGGCGCAGGCCCGGGGCTCGCACGCGTTCTCCCGATCGATGCCGAGCCGTTAGGTATCAGCGTTCGACAGTATGCGCTAATATTATAATCGGGAGTTTCGGTTTTTTCTTCGCGGGAGCTTTCCGCCCCTTCCTTTTCTTCGGGACTGGATGTGGGTAAGGGGGCTCTTACGAAGGAGGGCTATTCTTTCACACATAAATATTCAGTCGTATACGCAGTTCGGCGTTCGATTCTATTCGGTTTCGCAGGTCGGTGACGAGCAGCGAGCCCTCCGAGCGCATTTACTAGTACCCGAAAGATGGTGATCTATGCCTGGCCAGGATGAAGCCAGAGGAAACTCTGGTGGAGGTCCGTAGCGATTCTGACGTGCAAATCGATCGTCGGAGCTGGGTATAGGGGCGAAAGACCAATCGAACCATCTA
B02_03	GACCAAGGAGTCTAGGACATGCGCGAGTCAAAGGGTCTACTAAACCCCAAG-GCGAAACGAAAGTAATATTTTTTTCATAGGGCCGATCCGGTCCGAGCAAGTCGGTTATCTTTTTTTTCGGAAAAAGGTTTCCGGCCCAATCGGTTTATCTCGAACTGTATAAAGTAAGGGAGGACGGCGCAGGCCCGGGGCTCGCACGCGTTCTCCCGATCGATGCCGAGCCGTTAGGTATCAGCGTTCGACAGTATGCGCTAATATTATAATCGGGAGTTTCGGTTTTTTCTTCGCGGGAGCTTTCCGCCCCTTCCTTTTCTTCGGGACTGGATGTGGGTAAGGGGGCTCTTACGAAGGAGGGCTATTCTTTCACACATAAATATTCAGTCGTATACGCAGTTCGGCGTTCGATTCTATTCGGTTTCGCAGGTCGGTGACGAGCAGCGAGCCCTCCGAGCGCATTTACTAGTACCCGAAAGATGGTGATCTATGCCTGGCCAGGATGAAGCCAGAGGAAACTCTGGTGGAGGTCCGTAGCGATTCTGACGTGCAAATCGATCGTCGGAGCTGGGTATAGGGGCGAAAGACCAATCGAACCATCTA
B02_01	GACCAAGGAGTCTAGGACATGCGCGAGTCAAAGGGTCTACTAAACCCCAAG-GCGAAACGAAAGTAATATTTTTTTCATAGGGCCGATCCGGTCCGAGCAAGTCGGTTATCTTTTTTTTCGGAAAAAGGTTTCCGGCCCAATCGGTTTATCTCGAACTGTATAAAGTAAGGGAGGACGGCGCAGGCCCGGGGCTCGCACGCGTTCTCCCGATCGATGCCGAGCCGTTAGGTATCAGCGTTCGACAGTATGCGCTAATATTATAATCGGGAGTTTCGGTTTTTTCTTCGCGGGAGCTTTCCGCCCCTTCCTTTTCTTCGGGACTGGATGTGGGTAAGGGGGCTCTTACGAAGGAGGGCTATTCTTTCACACATAAATATTCAGTCGTATACGCAGTTCGGCGTTCGATTCTATTCGGTTTCGCAGGTCGGTGACGAGCAGCGAGCCCTCCGAGCGCATTTACTAGTACCCGAAAGATGGTGATCTATGCCTGGCCAGGATGAAGCCAGAGGAAACTCTGGTGGAGGTCCGTAGCGATTCTGACGTGCAAATCGATCGTCGGAGCTGGGTATAGGGGCGAAAGACCAATCGAACCATCTA
B01_01	GACCAAGGAGTCTAGGACATGCGCGAGTCAAAGGGTCTACTAAACCCCAAG-GCGAAACGAAAGTAATATTTTTTTCATAGGGCCGATCCGGTCCGAGCAAGTCGGTTATCTTTTTTTTCGGAAAAAGGTTTCCGGCCCAATCGGTTTATCTCGAACTGTATAAAGTAAGGGAGGACGGCGCAGGCCCGGGGCTCGCACGCGTTCTCCCGATCGATGCCGAGCCGTTAGGTATCAGCGTTCGACAGTATGCGCTAATATTATAATCGGGAGTTTCGGTTTTTTCTTCGCGGGAGCTTTCCGCCCCTTCCTTTTCTTCGGGACTGGATGTGGGTAAGGGGGCTCTTACGAAGGAGGGCTATTCTTTCACACATAAATATTCAGTCGTATACGCAGTTCGGCGTTCGATTCTATTCGGTTTCGCAGGTCGGTGACGAGCAGCGAGCCCTCCGAGCGCATTTACTAGTACCCGAAAGATGGTGATCTATGCCTGGCCAGGATGAAGCCAGAGGAAACTCTGGTGGAGGTCCGTAGCGATTCTGACGTGCAAATCGATCGTCGGAGCTGGGTATAGGGGCGAAAGACCAATCGAACCATCTA
B04_02	GACCAAGGAGTCTAGGACATGCGCGAGTCAAAGGGTCTACTAAACCCCAAG-GCGAAACGAAAGTAATATTTTTTTCATAGGGCCGATCCGGTCCGAGCAAGTCGGTTATCTTTTTTTTCGGAAAAAGGTTTCCGGCCCAATCGGTTTATCTCGAACTGTATAAAGTAAGGGAGGACGGCGCAGGCCCGGGGCTCGCACGCGTTCTCCCGATCGATGCCGAGCCGTTAGGTATCAGCGTTCGACAGTATGCGCTAATATTATAATCGGGAGTTTCGGTTTTTTCTTCGCGGGAGCTTTCCGCCCCTTCCTTTTCTTCGGGACTGGATGTGGGTAAGGGGGCTCTTACGAAGGAGGGCTATTCTTTCACACATAAATATTCAGTCGTATACGCAGTTCGGCGTTCGATTCTATTCGGTTTCGCAGGTCGGTGACGAGCAGCGAGCCCTCCGAGCGCATTTACTAGTACCCGAAAGATGGTGATCTATGCCTGGCCAGGATGAAGCCAGAGGAAACTCTGGTGGAGGTCCGTAGCGATTCTGACGTGCAAATCGATCGTCGGAGCTGGGTATAGGGGCGAAAGACCAATCGAACCATCTA
B04_01	GACCAAGGAGTCTAGGACATGCGCGAGTCAAAGGGTCTACTAAACCCCAAG-GCGAAACGAAAGTAATATTTTTTTCATAGGGCCGATCCGGTCCGAGCAAGTCGGTTATCTTTTTTTTCGGAAAAAGGTTTCCGGCCCAATCGGTTTATCTCGAACTGTATAAAGTAAGGGAGGACGGCGCAGGCCCGGGGCTCGCACGCGTTCTCCCGATCGATGCCGAGCCGTTAGGTATCAGCGTTCGACAGTATGCGCTAATATTATAATCGGGAGTTTCGGTTTTTTCTTCGCGGGAGCTTTCCGCCCCTTCCTTTTCTTCGGGACTGGATGTGGGTAAGGGGGCTCTTACGAAGGAGGGCTATTCTTTCACACATAAATATTCAGTCGTATACGCAGTTCGGCGTTCGATTCTATTCGGTTTCGCAGGTCGGTGACGAGCAGCGAGCCCTCCGAGCGCATTTACTAGTACCCGAAAGATGGTGATCTATGCCTGGCCAGGATGAAGCCAGAGGAAACTCTGGTGGAGGTCCGTAGCGATTCTGACGTGCAAATCGATCGTCGGAGCTGGGTATAGGGGCGAAAGACCAATCGAACCATCTA
A05_05	GACCAAGGAGTCTAGGACATGCGCGAGTCAAAGGGTCTACTAAACCCCAAG-GCGAAACGAAAGTAATA-TTTTTTCATAGGGCCGATCCGGTCCGAGCAAGTCGGTTATCTTTTTTTTCGGAAAGAGGTTTCCGGCCCAATCGGTTTATCTCGAACTGTATAAAGTAAGGGAGGACGGCGCAGGCCCGGGGCTCGCACGCGTTCTCCCGATCGATGCCGAGCCGTTAGGTATCAGCGTTCGACAGTATGCGCTAATATTATAATCGGGAGTTTCGGTTTTTTCTTCGCGGGAGCTTTCCGCCCCTTCCTTTTCTTCGGGACTGGATGTGGGTAAGGGGGCTCTTACGAAGGAGGGCTATTCTTTCACACATAAATATTCAGTCGTATACGCAGTTCGGCGTTCGATTCTATTCGGTTTCGCAGGTCGGTGACGAGCAGCGAGCCCTCCGAGCGCATTTACTAGTACCCGAAAGATGGTGATCTATGCCTGGCCAGGATGAAGCCAGAGGAAACTCTGGTGGAGGTCCGTAGCGATTCTGACGTGCAAATCGATCGTCGGAGCTGGGTATAGGGGCGAAAGACCAATCGAACCATCTA
A05_04	GACCAAGGAGTCTAGGNCATGCGCGAGTCAAAGGGTCTACTAAACCCCAAG-GCGAAACGAAAGTAATA-TTTTTTCATAGGGCCGATCCGGTCCGAGCAAGTCGGTTATCTTTTTTTTCGGAAAGAGGTTTCCGGCCCAATCGGTTTATCTCGAACTGTATAAAGTAAGGGAGGACGGCGCAGGCCCGGGGCTCGCACGCGTTCTCCCGATCGATGCCGAGCCGTTAGGTATCAGCGTTCGACAGTATGCGCTAATATTATAATCGGGAGTTTCGGTTTTTTCTTCGCGGGAGCTTTCCGCCCCTTCCTTTTCTTCGGGACTGGATGTGGGTAAGGGGGCTCTTACGAAGGAGGGCTATTCTTTCACACATAAATATTCAGTCGTATACGCAGTTCGGCGTTCGATTCTATTCGGTTTCGCAGGTCGGTGACGAGCAGCGAGCCCTCCGAGCGCATTTACTAGTACCCGAAAGATGGTGATCTATGCCTGGCCAGGATGAAGCCAGAGGAAACTCTGGTGGAGGTCCGTAGCGATTCTGACGTGCAAATCGATCGTCGGAGCTGGGTATAGGGGCGAAAGACCAATCGAACCATCTA
B01_03	------------------------------------------AACCCCAAGGGCGAAACGAAAGTAATATTTTTTTCATAGGGCCGATCCGGTCCGAGCAAGTCGGTTATCTTTTTTTTCGGAAAAAGGTTTCCGGCCCAATCGGTTTATCTCGAACTGTATAAAGTAAGGGAGGACGGCGCAGGCCCGGGGCTCGCACGCGTTCTCCCGATCGATGCCGAGCCGTTAGGTATCAGCGTTCGACAGTATGCGCTAATATTATAATCGGGAGTTTCGGTTTTTTCTTCGCGGGAACTTTCCGCCCCTTCCTTTTCTTCGGGACTGGATGTGGGTAAGGGGGCTCTTACGAAGGAGGGCTATTCTTTCACACATAAATATTCAGTCGTATACGCAGTTCGGCGTTCGATTCTATTCGGTTTCGCAGGTCGGTGACGAGCAGCGAGCCCTCCGAGCGCATTTACTAGTACCCGAAAGATGGTGATCTATGCCTGGCCAGGATGAAGCCAGAGGAAACTCTGGTGGAGGTCCGTAGCGATTCTGACGTGCAAATCGATCGTCGGAGCTGGGTATAGGGGCGAAAGACCAATCGAACCATCTA
B01_02	------------------------------------------AACCCCAAGGGCGAAACGAAAGTAATATTTTTTTCATAGGGCCGATCCGGTCCGAGCAAGTCGGTTATCTTTTTTTTCGGAAAAAGGTTTCCGGCCCAATCGGTTTATCTCGAACTGTATAAAGTAAGGGAGGACGGCGCAGGCCCGGGGCTCGCACGCGTTCTCCCGATCGATGCCGAGCCGTTAGGTATCAGCGTTCGACAGTATGCGCTAATATTATAATCGGGAGTTTCGGTTTTTTCTTCGCGGGAACTTTCCGCCCCTTCCTTTTCTTCGGGACTGGATGTGGGTAAGGGGGCTCTTACGAAGGAGGGCTATTCTTTCACACATAAATATTCAGTCGTATACGCAGTTCGGCGTTCGATTCTATTCGGTTTCGCAGGTCGGTGACGAGCAGCGAGCCCTCCGAGCGCATTTACTAGTACCCGAAAGATGGTGATCTATGCCTGGCCAGGATGAAGCCAGAGGAAACTCTGGTGGAGGTCCGTAGCGATTCTGACGTGCAAATCGATCGTCGGAGCTGGGTATAGGGGCGAAAGACCAATCGAACCATCTA
A01_05	GACCAAGGAGTCTAGGACATGCGCGAGTCAAAGGGTCTACTAAACCCCAAG-GCGAAACGAAAGTAATA-TTTTTTCATAGGGCCGATCCGGTCCGAGCAAGTCGGTTATCTTTTTTTTCGGAAAGAGGTTTCCGGCCCAATCGGTTTATCTCGAACTGTATAAAGTAAGGGAGGACGGCGCAGGCCCGGGGCTCGCACGCGTTCTCTCGATCGATGCCGAGCCGTTAGGTATCAGCGTTCGACAGTATGCGCTAATATTATAATCGGGAGTTTCGGTTTTTTCTTCGCGGGAGCTTTCCGCCCCTTCCTTTTCTTCGGGACTGGATGTGGGTAAGGGGGCTCTTACGAAGGAGGGCTATTCTTTCACACATAAATATTCAGTCGTATACGCAGTTCGGCGTTCGATTCTATTCGGTTTCGCAGGTCGGTGACGAGCAGCGAGCCCTCCGAGCGCATTTACTAGTACCCGAAAGATGGTGATCTATGCCTGGCCAGGATGAAGCCAGAGGAAACTCTGGTGGAGGTCCGTAGCGATTCTGACGTGCAAATCGATCGTCGGAGCTGGGTATAGGGGCGAAAGACCAATCGAACCATCTA
A01_04	GACCAAGGAGTCTAGGACATGCGCGAGTCAAAGGGTCTACTAAACCCCAAG-GCGAAACGAAAGTAATA-TTTTTTCATAGGGCCGATCCGGTCCGAGCAAGTCGGTTATCTTTTTTTTCGGAAAGAGGTTTCCGGCCCAATCGGTTTATCTCGAACTGTATAAAGTAAGGGAGGACGGCGCAGGCCCGGGGCTCGCACGCGTTCTCTCGATCGATGCCGAGCCGTTAGGTATCAGCGTTCGACAGTATGCGCTAATATTATAATCGGGAGTTTCGGTTTTTTCTTCGCGGGAGCTTTCCGCCCCTTCCTTTTCTTCGGGACTGGATGTGGGTAAGGGGGCTCTTACGAAGGAGGGCTATTCTTTCACACATAAATATTCAGTCGTATACGCAGTTCGGCGTTCGATTCTATTCGGTTTCGCAGGTCGGTGACGAGCAGCGAGCCCTCCGAGCGCATTTACTAGTACCCGAAAGATGGTGATCTATGCCTGGCCAGGATGAAGCCAGAGGAAACTCTGGTGGAGGTCCGTAGCGATTCTGACGTGCAAATCGATCGTCGGAGCTGGGTATAGGGGCGAAAGACCAATCGAACCATCTA
A01_03	GACCAAGGAGTCTAGGACATGCGCGAGTCAAAGGGTCTACTAAACCCCAAG-GCGAAACGAAAGTAATA-TTTTTTCATAGGGCCGATCCGGTCCGAGCAAGTCGGTTATCTTTTTTTTCGGAAAGAGGTTTCCGGCCCAATCGGTTTATCTCGAACTGTATAAAGTAAGGGAGGACGGCGCAGGCCCGGGGCTCGCACGCGTTCTCTCGATCGATGCCGAGCCGTTAGGTATCAGCGTTCGACAGTATGCGCTAATATTATAATCGGGAGTTTCGGTTTTTTCTTCGCGGGAGCTTTCCGCCCCTTCCTTTTCTTCGGGACTGGATGTGGGTAAGGGGGCTCTTACGAAGGAGGGCTATTCTTTCACACATAAATATTCAGTCGTATACGCAGTTCGGCGTTCGATTCTATTCGGTTTCGCAGGTCGGTGACGAGCAGCGAGCCCTCCGAGCGCATTTACTAGTACCCGAAAGATGGTGATCTATGCCTGGCCAGGATGAAGCCAGAGGAAACTCTGGTGGAGGTCCGTAGCGATTCTGACGTGCAAATCGATCGTCGGAGCTGGGTATAGGGGCGAAAGACCAATCGAACCATCTA
A01_02	GACCAAGGAGTCTAGGACATGCGCGAGTCAAAGGGTCTACTAAACCCCAAG-GCGAAACGAAAGTAATA-TTTTTTCATAGGGCCGATCCGGTCCGAGCAAGTCGGTTATCTTTTTTTTCGGAAAGAGGTTTCCGGCCCAATCGGTTTATCTCGAACTGTATAAAGTAAGGGAGGACGGCGCAGGCCCGGGGCTCGCACGCGTTCTCTCGATCGATGCCGAGCCGTTAGGTATCAGCGTTCGACAGTATGCGCTAATATTATAATCGGGAGTTTCGGTTTTTTCTTCGCGGGAGCTTTCCGCCCCTTCCTTTTCTTCGGGACTGGATGTGGGTAAGGGGGCTCTTACGAAGGAGGGCTATTCTTTCACACATAAATATTCAGTCGTATACGCAGTTCGGCGTTCGATTCTATTCGGTTTCGCAGGTCGGTGACGAGCAGCGAGCCCTCCGAGCGCATTTACTAGTACCCGAAAGATGGTGATCTATGCCTGGCCAGGATGAAGCCAGAGGAAACTCTGGTGGAGGTCCGTAGCGATTCTGACGTGCAAATCGATCGTCGGAGCTGGGTATAGGGGCGAAAGACCAATCGAACCATCTA
A01_01	GACCAAGGAGTCTAGGACATGCGCGAGTCAAAGGGTCTACTAAACCCCAAG-GCGAAACGAAAGTAATA-TTTTTTCATAGGGCCGATCCGGTCCGAGCAAGTCGGTTATCTTTTTTTTCGGAAAGAGGTTTCCGGCCCAATCGGTTTATCTCGAACTGTATAAAGTAAGGGAGGACGGCGCAGGCCCGGGGCTCGCACGCGTTCTCTCGATCGATGCCGAGCCGTTAGGTATCAGCGTTCGACAGTATGCGCTAATATTATAATCGGGAGTTTCGGTTTTTTCTTCGCGGGAGCTTTCCGCCCCTTCCTTTTCTTCGGGACTGGATGTGGGTAAGGGGGCTCTTACGAAGGAGGGCTATTCTTTCACACATAAATATTCAGTCGTATACGCAGTTCGGCGTTCGATTCTATTCGGTTTCGCAGGTCGGTGACGAGCAGCGAGCCCTCCGAGCGCATTTACTAGTACCCGAAAGATGGTGATCTATGCCTGGCCAGGATGAAGCCAGAGGAAACTCTGGTGGAGGTCCGTAGCGATTCTGACGTGCAAATCGATCGTCGGAGCTGGGTATAGGGGCGAAAGACCAATCGAACCATCTA
A02_05	GACCAAGGAGTCTAGGACATGCGCGAGTCAAAGGGTCTACTAAACCCCAAG-GCGAAACGAAAGTAATA-TTTTTTCATAGGGCCGATCCGGTCCGAGCAAGTCGGTTATCTTTTTTTTCGGAAAGAGGTTTCCGGCCCAATCGGTTTATCTCGAACTGTATAAAGTAAGGGAGGACGGCGCAGGCCCGGGGCTCGCACGCGTTCTCTCGATCGATGCCGAGCCGTTAGGTATCAGCGTTCGACAGTATGCGCTAATATTATAATCGGGAGTTTCGGTTTTTTCTTCGCGGGAGCTTTCCGCCCCTTCCTTTTCTTCGGGACTGGATGTGGGTAAGGGGGCTCTTACGAAGGAGGGCTATTCTTTCACACATAAATATTCAGTCGTATACGCAGTTCGGCGTTCGATTCTATTCGGTTTCGCAGGTCGGTGACGAGCAGCGAGCCCTCCGAGCGCATTTACTAGTACCCGAAAGATGGTGATCTATGCCTGGCCAGGATGAAGCCAGAGGAAACTCTGGTGGAGGTCCGTAGCGATTCTGACGTGCAAATCGATCGTCGGAGCTGGGTATAGGGGCGAAAGACCAATCGAACCATCTA
A02_04	GACCAAGGAGTCTAGGACATGCGCGAGTCAAAGGGTCTACTAAACCCCAAG-GCGAAACGAAAGTAATA-TTTTTTCATAGGGCCGATCCGGTCCGAGCAAGTCGGTTATCTTTTTTTTCGGAAAGAGGTTTCCGGCCCAATCGGTTTATCTCGAACTGTATAAAGTAAGGGAGGACGGCGCAGGCCCGGGGCTCGCACGCGTTCTCTCGATCGATGCCGAGCCGTTAGGTATCAGCGTTCGACAGTATGCGCTAATATTATAATCGGGAGTTTCGGTTTTTTCTTCGCGGGAGCTTTCCGCCCCTTCCTTTTCTTCGGGACTGGATGTGGGTAAGGGGGCTCTTACGAAGGAGGGCTATTCTTTCACACATAAATATTCAGTCGTATACGCAGTTCGGCGTTCGATTCTATTCGGTTTCGCAGGTCGGTGACGAGCAGCGAGCCCTCCGAGCGCATTTACTAGTACCCGAAAGATGGTGATCTATGCCTGGCCAGGATGAAGCCAGAGGAAACTCTGGTGGAGGTCCGTAGCGATTCTGACGTGCAAATCGATCGTCGGAGCTGGGTATAGGGGCGAAAGACCAATCGAACCATCTA
A02_03	GACCAAGGAGTCTAGGACATGCGCGAGTCAAAGGGTCTACTAAACCCCAAG-GCGAAACGAAAGTAATA-TTTTTTCATAGGGCCGATCCGGTCCGAGCAAGTCGGTTATCTTTTTTTTCGGAAAGAGGTTTCCGGCCCAATCGGTTTATCTCGAACTGTATAAAGTAAGGGAGGACGGCGCAGGCCCGGGGCTCGCACGCGTTCTCTCGATCGATGCCGAGCCGTTAGGTATCAGCGTTCGACAGTATGCGCTAATATTATAATCGGGAGTTTCGGTTTTTTCTTCGCGGGAGCTTTCCGCCCCTTCCTTTTCTTCGGGACTGGATGTGGGTAAGGGGGCTCTTACGAAGGAGGGCTATTCTTTCACACATAAATATTCAGTCGTATACGCAGTTCGGCGTTCGATTCTATTCGGTTTCGCAGGTCGGTGACGAGCAGCGAGCCCTCCGAGCGCATTTACTAGTACCCGAAAGATGGTGATCTATGCCTGGCCAGGATGAAGCCAGAGGAAACTCTGGTGGAGGTCCGTAGCGATTCTGACGTGCAAATCGATCGTCGGAGCTGGGTATAGGGGCGAAAGACCAATCGAACCATCTA
A02_02	GACCAAGGAGTCTAGGACATGCGCGAGTCAAAGGGTCTACTAAACCCCAAG-GCGAAACGAAAGTAATA-TTTTTTCATAGGGCCGATCCGGTCCGAGCAAGTCGGTTATCTTTTTTTTCGGAAAGAGGTTTCCGGCCCAATCGGTTTATCTCGAACTGTATAAAGTAAGGGAGGACGGCGCAGGCCCGGGGCTCGCACGCGTTCTCTCGATCGATGCCGAGCCGTTAGGTATCAGCGTTCGACAGTATGCGCTAATATTATAATCGGGAGTTTCGGTTTTTTCTTCGCGGGAGCTTTCCGCCCCTTCCTTTTCTTCGGGACTGGATGTGGGTAAGGGGGCTCTTACGAAGGAGGGCTATTCTTTCACACATAAATATTCAGTCGTATACGCAGTTCGGCGTTCGATTCTATTCGGTTTCGCAGGTCGGTGACGAGCAGCGAGCCCTCCGAGCGCATTTACTAGTACCCGAAAGATGGTGATCTATGCCTGGCCAGGATGAAGCCAGAGGAAACTCTGGTGGAGGTCCGTAGCGATTCTGACGTGCAAATCGATCGTCGGAGCTGGGTATAGGGGCGAAAGACCAATCGAACCATCTA
A02_01	GACCAAGGAGTCTAGGACATGCGCGAGTCAAAGGGTCTACTAAACCCCAAG-GCGAAACGAAAGTAATA-TTTTTTCATAGGGCCGATCCGGTCCGAGCAAGTCGGTTATCTTTTTTTTCGGAAAGAGGTTTCCGGCCCAATCGGTTTATCTCGAACTGTATAAAGTAAGGGAGGACGGCGCAGGCCCGGGGCTCGCACGCGTTCTCTCGATCGATGCCGAGCCGTTAGGTATCAGCGTTCGACAGTATGCGCTAATATTATAATCGGGAGTTTCGGTTTTTTCTTCGCGGGAGCTTTCCGCCCCTTCCTTTTCTTCGGGACTGGATGTGGGTAAGGGGGCTCTTACGAAGGAGGGCTATTCTTTCACACATAAATATTCAGTCGTATACGCAGTTCGGCGTTCGATTCTATTCGGTTTCGCAGGTCGGTGACGAGCAGCGAGCCCTCCGAGCGCATTTACTAGTACCCGAAAGATGGTGATCTATGCCTGGCCAGGATGAAGCCAGAGGAAACTCTGGTGGAGGTCCGTAGCGATTCTGACGTGCAAATCGATCGTCGGAGCTGGGTATAGGGGCGAAAGACCAATCGAACCATCTA
B02_02	GACCAAGGAGTCTAGGACATGCGCGAGTCAAAGGGTCTACTAAACCCCAAG-GCGAAACGAAAGTAATATTTTTTTCATAGGGCCGATCCGGTCCGAGCAAGTCGGTTATCTTTTTTTTCGGAAAAAGGTTTCCGGCCCAATCGGTTTATCTCGAACTGTATAAAGTAAGGGAGGACGGCGCAGGCCCGGGGCTCGCACGCGTTCTCCCGATCGATGCCGAGCCGTTAGGTATCAGCGTTCGACAGTATGCGCTAATATTATAATCGGGAGTTTCGGTTTTTTCTTCGCGGGAACTTTCCGCCCCTTCCTTTTCTTCGGGACTGGATGTGGGTAAGGGGGCTCTTACGAAGGAGGGCTATTCTTTCACACATAAATATTCAGTCGTATACGCAGTTCGGCGTTCGATTCTATTCGGTTTCGCAGGTCGGTGACGAGCAGCGAGCCCTCCGAGCGCATTTACTAGTACCCGAAAGATGGTGATCTATGCCTGGCCAGGATGAAGCCAGAGGAAACTCTGGTGGAGGTCCGTAGCGATTCTGACGTGCAAATCGATCGTCGGAGCTGGGTATAGGGGCGAAAGACCAATCGAACCATCTA
B01_04	GACCAAGGAGTCTAGGACATGCGCGAGTCAAAGGGTCTACTAAACCCCAAG-GCGAAACGAAAGTAATATTTTTTTCATAGGGCCGATCCGGTCCGAGCAAGTCGGTTATCTTTTTTTTCGGAAAAAGGTTTCCGGCCCAATCGGTTTATCTCGAACTGTATAAAGTAAGGGAGGACGGCGCAGGCCCGGGGCTCGCACGCGTTCTCCCGATCGATGCCGAGCCGTTAGGTATCAGCGTTCGACAGTATGCGCTAATATTATAATCGGGAGTTTCGGTTTTTTCTTCGCGGGANCTTTCCGCCCCTTCCTTTTCTTCGGGACTGGATGTGGGTAAGGGGGCTCTTACGAAGGAGGGCTATTCTTTCACACATAAATATTCAGTCGTATACGCAGTTCGGCGTTCGATTCTATTCGGTTTCGCAGGTCGGTGACGAGCAGCGAGCCCTCCGAGCGCATTTACTAGTACCCGAAAGATGGTGATCTATGCCTGGCCAGGATGAAGCCAGAGGAAACTCTGGTGGAGGTCCGTAGCGATTCTGACGTGCAAATCGATCGTCGGAGCTGGGTATAGGGGCGAAAGACCAATCGAACCATCTA
B07_03	GACCAAGGAGTCTAGGGCATGCGCGAGTCAAAGGGTCTACTAAACCCCAAG-GCGAAACGAAAGTAATATTTTTTTCATAGGGCCGATCCGGTCCGAGCAAGTCGGTTATCTTTTTTTTCGGAAAAAGGTTTCCGGCCCAATCGGTTTATCTCGAACTGTATAAAGTAAGGGAGGACGGCGCAGGCCCGGGGCTCGCACGCGTTCTCCCGATCGATGCCGAGCCGTTAGGTATCAGCGTTCGACAGTATGCGCTAATATTATAATCGGGAGTTTCGGTTTTTTCTTCGCGGGAGCTTTCCGCCCCTTCCTTTTCTTCGGGACTGGATGTGGGTAAGGGGGCTCTTACGAAGGAGGGCTATTCTTTCACACATAAATATTCAGTCGTATACGCAGTTCGGCGTTCGATTCTATTCGGTTTCGCAGGTCGGTGACGAGCAGCGAGCCCTCCGAGCGCATTTACTAGTACCCGAAAGATGGTGATCTATGCCTGGCCAGGATGAAGCCAGAGGAAACTCTGGTGGAGGTCCGTAGCGATTCTGACGTGCAAATCGATCGTCGGAGCTGGGTATAGGGGCGAAAGACCAATCGAACCATCTA
;
END;
